# Supplementary material for: N′-(3,5-Di-tert-butyl-4-hydroxy­benzyl­idene)-2-hydroxy­benzohydrazide methanol solvate
Source: Acta Crystallogr Sect E Struct Rep Online. 2008 Jul 9;64(Pt 8):o1452. doi: 10.1107/S1600536808020746 (PMC2962083; doi:10.1107/S1600536808020746)
Supplement: Supplementary file 1 [file e-64-o1452-sup1.cif]

##############################################################################
###                                                                        ###
###        Electronic paper (Acta Crystallographica Section E)             ###
###                                                                        ###
##############################################################################
#                                                                            #
# This CIF contains the data in a paper accepted for publication in Acta     #
# Crystallographica Section E. It conforms to the requirements of Notes      #
# for Authors for Section E, and has been peer reviewed under the auspices   #
# of the IUCr Commission on Journals.                                        #
#                                                                            #
# Full details of the Crystallographic Information File format               #
# are given in the paper "The Crystallographic Information File (CIF):       #
# a New Standard Archive File for Crystallography" by S. R. Hall, F. H.      #
# Allen and I. D. Brown [Acta Cryst. (1991), A47, 655-685].                  #
#                                                                            #
# The current version of the core CIF dictionary is obtainable from          #
# ftp://ftp.iucr.org/pub/cif_core.dic. The current version number is 2.4.    #
#                                                                            #
# Software is freely available for graphical display of the structure(s) in  #
# this CIF.  For information consult the CIF home page http://www.iucr.org/  #
# cif/home.html                                                              #
#                                                                            #
# This file may be used for bona fide research purposes within the           #
# scientific community so long as proper attribution is given to the journal # 
# article from which it was obtained.                                        #
#                                                                            #
##############################################################################
                                             
data_global
_audit_creation_method     SHELXL-97
_journal_date_recd_electronic     2008-07-02
_journal_date_accepted     2008-07-04
_journal_name_full     'Acta Crystallographica, Section E'
_journal_year     2008
_journal_volume     64
_journal_issue      8
_journal_page_first     o1452
_journal_page_last     o1452
_journal_paper_category     QO
_journal_coeditor_code     LH2656
_publ_contact_author
;
     Dr. Azhar Ariffin
     Department of Chemistry
     University of Malaya
     50603 Kuala Lumpur
     Malaysia
;
_publ_contact_author_email     azahar70@um.edu.my
_publ_contact_author_fax     '03 7967 4193'
_publ_contact_author_phone     '03 7967 6778'
_publ_section_title
;\
<i>N</i>'-(3,5-Di-<i>tert</i>-butyl-4-hydroxybenzylidene)-2-\
hydroxybenzohydrazide methanol solvate
;
loop_
    _publ_author_name
    _publ_author_address
    'Yehye, Wagee A.'
;
     Department of Chemistry
     University of Malaya
     50603 Kuala Lumpur
     Malaysia
;
    'Ariffin, Azhar'
;
     Department of Chemistry
     University of Malaya
     50603 Kuala Lumpur
     Malaysia
;
    'Ng, Seik Weng'
;
     Department of Chemistry
     University of Malaya
     50603 Kuala Lumpur
     Malaysia
;
data_I
_audit_creation_method     SHELXL-97
_chemical_name_systematic
;
N'-(3,5-Di-<i>tert</i>-butyl-4-hydroxybenzylidene)-2-hydroxybenzohydrazide
methanol solvate
;
_chemical_name_common     ?
_chemical_formula_moiety     'C22 H28 N2 O3, C H4 O'
_chemical_formula_sum     'C23 H32 N2 O4'
_chemical_formula_iupac     'C22 H28 N2 O3, C H4 O'
_chemical_formula_weight     400.51
_chemical_melting_point     ?
_symmetry_cell_setting     monoclinic
_symmetry_space_group_name_H-M     'C 2/c'
_symmetry_space_group_name_Hall     '-C 2yc'
loop_
    _symmetry_equiv_pos_as_xyz
    'x, y, z'
    '-x, y, -z+1/2'
    'x+1/2, y+1/2, z'
    '-x+1/2, y+1/2, -z+1/2'
    '-x, -y, -z'
    'x, -y, z-1/2'
    '-x+1/2, -y+1/2, -z'
    'x+1/2, -y+1/2, z-1/2'
_cell_length_a     24.184(4)
_cell_length_b     11.198(2)
_cell_length_c     33.112(5)
_cell_angle_alpha     90.00
_cell_angle_beta     96.389(3)
_cell_angle_gamma     90.00
_cell_volume     8911(2)
_cell_formula_units_Z     16
_cell_measurement_reflns_used     2005
_cell_measurement_theta_min     2.3
_cell_measurement_theta_max     19.8
_cell_measurement_temperature     100(2)
_exptl_crystal_description     Block
_exptl_crystal_colour     Colorless
_exptl_crystal_size_max     0.35
_exptl_crystal_size_mid     0.20
_exptl_crystal_size_min     0.15
_exptl_crystal_density_diffrn     1.194
_exptl_crystal_density_meas     ?
_exptl_crystal_density_method     'not measured'
_exptl_crystal_F_000     3456
_exptl_absorpt_coefficient_mu     0.081
_exptl_absorpt_correction_type     none
_exptl_absorpt_process_details     ?
_exptl_absorpt_correction_T_min     ?
_exptl_absorpt_correction_T_max     ?
_diffrn_ambient_temperature     100(2)
_diffrn_radiation_type     MoK\a
_diffrn_radiation_wavelength     0.71073
_diffrn_radiation_source     'fine-focus sealed tube'
_diffrn_radiation_monochromator     graphite
_diffrn_measurement_device_type     'Bruker SMART APEX'
_diffrn_measurement_method     \w
_diffrn_detector_area_resol_mean     ?
_diffrn_reflns_number     22590
_diffrn_reflns_av_R_equivalents     0.0905
_diffrn_reflns_av_sigmaI/netI     0.1197
_diffrn_reflns_theta_min     1.24
_diffrn_reflns_theta_max     27.50
_diffrn_reflns_theta_full     25.00
_diffrn_measured_fraction_theta_max     0.998
_diffrn_measured_fraction_theta_full     0.998
_diffrn_reflns_limit_h_min     -29
_diffrn_reflns_limit_h_max     31
_diffrn_reflns_limit_k_min     -14
_diffrn_reflns_limit_k_max     14
_diffrn_reflns_limit_l_min     -37
_diffrn_reflns_limit_l_max     43
_diffrn_standards_number     0
_diffrn_standards_interval_count     0
_diffrn_standards_interval_time     0
_diffrn_standards_decay_%     0
_reflns_number_total     7825
_reflns_number_gt     4711
_reflns_threshold_expression     I>2\s(I)
_refine_ls_structure_factor_coef     Fsqd
_refine_ls_matrix_type     full
_refine_ls_R_factor_all     0.1260
_refine_ls_R_factor_gt     0.0743
_refine_ls_wR_factor_gt     0.1994
_refine_ls_wR_factor_ref     0.2388
_refine_ls_goodness_of_fit_ref     1.093
_refine_ls_restrained_S_all     1.093
_refine_ls_number_reflns     7825
_refine_ls_number_parameters     529
_refine_ls_number_restraints     0
_refine_ls_hydrogen_treatment     constr
_refine_ls_weighting_scheme     calc
_refine_ls_weighting_details
                 'calc w=1/[\s^2^(Fo^2^)+(0.1232P)^2^] where P=(Fo^2^+2Fc^2^)/3'
_atom_sites_solution_hydrogens     geom
_atom_sites_solution_primary     direct
_atom_sites_solution_secondary     difmap
_refine_ls_shift/su_max     0.001
_refine_ls_shift/su_mean     0.000
_refine_diff_density_max     0.743
_refine_diff_density_min     -0.579
_refine_ls_extinction_method     none
_refine_ls_extinction_coef     ?
loop_
    _atom_type_symbol
    _atom_type_description
    _atom_type_scat_dispersion_real
    _atom_type_scat_dispersion_imag
    _atom_type_scat_source
    'C' 'C' 0.0033 0.0016
                         'International Tables Vol C Tables 4.2.6.8 and 6.1.1.4'
    'H' 'H' 0.0000 0.0000
                         'International Tables Vol C Tables 4.2.6.8 and 6.1.1.4'
    'N' 'N' 0.0061 0.0033
                         'International Tables Vol C Tables 4.2.6.8 and 6.1.1.4'
    'O' 'O' 0.0106 0.0060
                         'International Tables Vol C Tables 4.2.6.8 and 6.1.1.4'
_computing_data_collection
                   'APEX2 (Bruker, 2007) [or SMART software for SMART machine?]'
_computing_cell_refinement     'SAINT (Bruker, 2007)'
_computing_data_reduction     'SAINT (Bruker, 2007)'
_computing_structure_solution     'SHELXS97 (Sheldrick, 2008)'
_computing_structure_refinement     'SHELXL97 (Sheldrick, 2008)'
_computing_molecular_graphics     'X-SEED (Barbour, 2001)'
_computing_publication_material     'publCIF (Westrip, 2008)'
loop_
    _atom_site_type_symbol
    _atom_site_label
    _atom_site_fract_x
    _atom_site_fract_y
    _atom_site_fract_z
    _atom_site_U_iso_or_equiv
    _atom_site_adp_type
    _atom_site_calc_flag
    _atom_site_refinement_flags
    _atom_site_occupancy
    _atom_site_disorder_assembly
    _atom_site_disorder_group
    O O1 0.41029(12) 0.4254(2) 0.44485(9) 0.0356(7) Uani d . 1 . .
    H H1O 0.3871 0.4200 0.4241 0.053 Uiso calc R 1 . .
    O O2 0.34515(11) 0.3243(2) 0.39032(8) 0.0342(7) Uani d . 1 . .
    O O3 0.11317(11) 0.0188(2) 0.20608(8) 0.0353(7) Uani d . 1 . .
    H H3O 0.0785 0.0210 0.2001 0.053 Uiso d R 1 . .
    O O4 0.22728(12) 0.6204(2) 0.44067(10) 0.0429(8) Uani d . 1 . .
    H H4O 0.2122 0.5528 0.4390 0.064 Uiso calc R 1 . .
    O O5 0.26877(11) 0.9807(2) 0.44825(8) 0.0294(6) Uani d . 1 . .
    O O6 0.57906(11) 0.8192(2) 0.34770(9) 0.0386(7) Uani d . 1 . .
    H H6O 0.5839 0.8150 0.3230 0.058 Uiso d R 1 . .
    O O7 0.23156(15) 0.3840(3) 0.35578(11) 0.0607(10) Uani d . 1 . .
    H H7O 0.2558 0.3310 0.3540 0.091 Uiso calc R 1 . .
    O O8 0.19213(18) 0.4046(3) 0.42874(13) 0.0748(12) Uani d . 1 . .
    H H8O 0.1911 0.3752 0.4053 0.112 Uiso calc R 1 . .
    N N1 0.31735(12) 0.1345(2) 0.39729(9) 0.0227(7) Uani d . 1 . .
    H H1N 0.3206 0.0665 0.4107 0.027 Uiso calc R 1 . .
    N N2 0.27940(12) 0.1464(3) 0.36298(9) 0.0231(7) Uani d . 1 . .
    N N3 0.29514(12) 0.7952(3) 0.43174(9) 0.0238(7) Uani d . 1 . .
    H H3N 0.2874 0.7184 0.4310 0.029 Uiso calc R 1 . .
    N N4 0.34361(12) 0.8351(2) 0.41793(9) 0.0225(7) Uani d . 1 . .
    C C1 0.41722(15) 0.3175(3) 0.46271(12) 0.0259(9) Uani d . 1 . .
    C C2 0.45363(16) 0.3079(3) 0.49784(12) 0.0307(9) Uani d . 1 . .
    H H2 0.4723 0.3770 0.5090 0.037 Uiso calc R 1 . .
    C C3 0.46304(15) 0.1999(3) 0.51663(12) 0.0304(9) Uani d . 1 . .
    H H3 0.4878 0.1948 0.5409 0.036 Uiso calc R 1 . .
    C C4 0.43671(16) 0.0973(3) 0.50049(11) 0.0294(9) Uani d . 1 . .
    H H4 0.4443 0.0222 0.5132 0.035 Uiso calc R 1 . .
    C C5 0.39967(15) 0.1052(3) 0.46608(11) 0.0269(9) Uani d . 1 . .
    H H5 0.3814 0.0353 0.4552 0.032 Uiso calc R 1 . .
    C C6 0.38847(15) 0.2155(3) 0.44670(11) 0.0212(8) Uani d . 1 . .
    C C7 0.34899(15) 0.2288(3) 0.40966(11) 0.0244(8) Uani d . 1 . .
    C C8 0.25488(15) 0.0499(3) 0.35060(11) 0.0219(8) Uani d . 1 . .
    H H8 0.2634 -0.0217 0.3654 0.026 Uiso calc R 1 . .
    C C9 0.21440(14) 0.0456(3) 0.31464(11) 0.0221(8) Uani d . 1 . .
    C C10 0.19724(14) 0.1480(3) 0.29246(11) 0.0233(8) Uani d . 1 . .
    H H10 0.2097 0.2241 0.3024 0.028 Uiso calc R 1 . .
    C C11 0.16278(15) 0.1412(3) 0.25655(11) 0.0247(8) Uani d . 1 . .
    C C12 0.14477(15) 0.0285(3) 0.24271(11) 0.0266(9) Uani d . 1 . .
    C C13 0.15856(14) -0.0763(3) 0.26509(11) 0.0231(8) Uani d . 1 . .
    C C14 0.19380(14) -0.0637(3) 0.30063(11) 0.0224(8) Uani d . 1 . .
    H H14 0.2043 -0.1331 0.3161 0.027 Uiso calc R 1 . .
    C C15 0.14478(16) 0.2559(3) 0.23255(12) 0.0304(9) Uani d . 1 . .
    C C16 0.16803(18) 0.3676(3) 0.25461(13) 0.0392(11) Uani d . 1 . .
    H H16A 0.2087 0.3631 0.2585 0.059 Uiso calc R 1 . .
    H H16B 0.1538 0.3731 0.2811 0.059 Uiso calc R 1 . .
    H H16C 0.1565 0.4383 0.2384 0.059 Uiso calc R 1 . .
    C C17 0.16714(17) 0.2539(4) 0.19088(12) 0.0355(10) Uani d . 1 . .
    H H17A 0.2077 0.2460 0.1947 0.053 Uiso calc R 1 . .
    H H17B 0.1569 0.3283 0.1764 0.053 Uiso calc R 1 . .
    H H17C 0.1510 0.1860 0.1750 0.053 Uiso calc R 1 . .
    C C18 0.08109(17) 0.2675(4) 0.22733(13) 0.0438(11) Uani d . 1 . .
    H H18A 0.0674 0.2684 0.2541 0.066 Uiso calc R 1 . .
    H H18B 0.0648 0.1996 0.2116 0.066 Uiso calc R 1 . .
    H H18C 0.0704 0.3420 0.2130 0.066 Uiso calc R 1 . .
    C C19 0.13496(15) -0.1998(3) 0.25148(12) 0.0264(9) Uani d . 1 . .
    C C20 0.15632(18) -0.2376(4) 0.21133(13) 0.0435(11) Uani d . 1 . .
    H H20A 0.1971 -0.2385 0.2148 0.065 Uiso calc R 1 . .
    H H20B 0.1431 -0.1807 0.1899 0.065 Uiso calc R 1 . .
    H H20C 0.1424 -0.3176 0.2038 0.065 Uiso calc R 1 . .
    C C21 0.15297(17) -0.2956(3) 0.28285(13) 0.0360(10) Uani d . 1 . .
    H H21A 0.1937 -0.3001 0.2868 0.054 Uiso calc R 1 . .
    H H21B 0.1377 -0.3729 0.2733 0.054 Uiso calc R 1 . .
    H H21C 0.1391 -0.2754 0.3087 0.054 Uiso calc R 1 . .
    C C22 0.07069(15) -0.1977(3) 0.24675(12) 0.0300(9) Uani d . 1 . .
    H H22A 0.0564 -0.2766 0.2382 0.045 Uiso calc R 1 . .
    H H22B 0.0572 -0.1382 0.2263 0.045 Uiso calc R 1 . .
    H H22C 0.0576 -0.1768 0.2728 0.045 Uiso calc R 1 . .
    C C23 0.19310(15) 0.6993(3) 0.45657(11) 0.0242(8) Uani d . 1 . .
    C C24 0.14403(15) 0.6612(3) 0.46956(11) 0.0273(9) Uani d . 1 . .
    H H24 0.1345 0.5790 0.4677 0.033 Uiso calc R 1 . .
    C C25 0.10856(16) 0.7406(4) 0.48518(12) 0.0321(9) Uani d . 1 . .
    H H25 0.0743 0.7132 0.4933 0.038 Uiso calc R 1 . .
    C C26 0.12249(16) 0.8591(4) 0.48915(12) 0.0317(9) Uani d . 1 . .
    H H26 0.0982 0.9134 0.5004 0.038 Uiso calc R 1 . .
    C C27 0.17232(15) 0.8997(3) 0.47672(11) 0.0260(9) Uani d . 1 . .
    H H27 0.1820 0.9817 0.4797 0.031 Uiso calc R 1 . .
    C C28 0.20813(15) 0.8210(3) 0.45986(11) 0.0234(8) Uani d . 1 . .
    C C29 0.25946(15) 0.8724(3) 0.44643(10) 0.0234(8) Uani d . 1 . .
    C C30 0.37778(15) 0.7511(3) 0.41175(10) 0.0239(8) Uani d . 1 . .
    H H30 0.3683 0.6715 0.4182 0.029 Uiso calc R 1 . .
    C C31 0.43033(14) 0.7719(3) 0.39532(10) 0.0211(8) Uani d . 1 . .
    C C32 0.44696(14) 0.8847(3) 0.38361(10) 0.0224(8) Uani d . 1 . .
    H H32 0.4234 0.9513 0.3866 0.027 Uiso calc R 1 . .
    C C33 0.49662(14) 0.9020(3) 0.36783(10) 0.0230(8) Uani d . 1 . .
    C C34 0.53000(15) 0.8001(3) 0.36417(11) 0.0246(8) Uani d . 1 . .
    C C35 0.51542(15) 0.6862(3) 0.37589(11) 0.0245(8) Uani d . 1 . .
    C C36 0.46473(15) 0.6753(3) 0.39136(11) 0.0239(8) Uani d . 1 . .
    H H36 0.4533 0.5987 0.3995 0.029 Uiso calc R 1 . .
    C C37 0.51376(15) 1.0271(3) 0.35460(11) 0.0273(9) Uani d . 1 . .
    C C38 0.47007(19) 1.1200(3) 0.36147(14) 0.0432(12) Uani d . 1 . .
    H H38A 0.4823 1.1985 0.3528 0.065 Uiso calc R 1 . .
    H H38B 0.4649 1.1227 0.3904 0.065 Uiso calc R 1 . .
    H H38C 0.4348 1.0989 0.3456 0.065 Uiso calc R 1 . .
    C C39 0.56875(19) 1.0644(4) 0.37960(15) 0.0524(13) Uani d . 1 . .
    H H39A 0.5796 1.1440 0.3711 0.079 Uiso calc R 1 . .
    H H39B 0.5980 1.0069 0.3751 0.079 Uiso calc R 1 . .
    H H39C 0.5636 1.0659 0.4085 0.079 Uiso calc R 1 . .
    C C40 0.52080(17) 1.0296(3) 0.30912(12) 0.0343(10) Uani d . 1 . .
    H H40A 0.5319 1.1100 0.3015 0.051 Uiso calc R 1 . .
    H H40B 0.4855 1.0083 0.2933 0.051 Uiso calc R 1 . .
    H H40C 0.5495 0.9722 0.3035 0.051 Uiso calc R 1 . .
    C C41 0.55184(16) 0.5756(3) 0.37138(12) 0.0329(10) Uani d . 1 . .
    C C42 0.60992(17) 0.5924(4) 0.39523(13) 0.0435(11) Uani d . 1 . .
    H H42A 0.6059 0.6071 0.4239 0.065 Uiso calc R 1 . .
    H H42B 0.6286 0.6607 0.3841 0.065 Uiso calc R 1 . .
    H H42C 0.6322 0.5201 0.3928 0.065 Uiso calc R 1 . .
    C C43 0.55643(18) 0.5518(4) 0.32594(13) 0.0442(11) Uani d . 1 . .
    H H43A 0.5191 0.5404 0.3116 0.066 Uiso calc R 1 . .
    H H43B 0.5787 0.4797 0.3232 0.066 Uiso calc R 1 . .
    H H43C 0.5744 0.6201 0.3143 0.066 Uiso calc R 1 . .
    C C44 0.52758(19) 0.4641(3) 0.38890(16) 0.0502(13) Uani d . 1 . .
    H H44A 0.4905 0.4487 0.3747 0.075 Uiso calc R 1 . .
    H H44B 0.5247 0.4761 0.4179 0.075 Uiso calc R 1 . .
    H H44C 0.5519 0.3958 0.3853 0.075 Uiso calc R 1 . .
    C C45 0.2538(2) 0.4987(4) 0.34603(17) 0.0684(16) Uani d . 1 . .
    H H45A 0.2250 0.5599 0.3467 0.103 Uiso calc R 1 . .
    H H45B 0.2660 0.4957 0.3188 0.103 Uiso calc R 1 . .
    H H45C 0.2855 0.5184 0.3660 0.103 Uiso calc R 1 . .
    C C46 0.2127(4) 0.3167(6) 0.4583(2) 0.123(3) Uani d . 1 . .
    H H46A 0.2461 0.3474 0.4745 0.185 Uiso calc R 1 . .
    H H46B 0.2219 0.2433 0.4444 0.185 Uiso calc R 1 . .
    H H46C 0.1841 0.2995 0.4763 0.185 Uiso calc R 1 . .
loop_
    _atom_site_aniso_label
    _atom_site_aniso_U_11
    _atom_site_aniso_U_22
    _atom_site_aniso_U_33
    _atom_site_aniso_U_12
    _atom_site_aniso_U_13
    _atom_site_aniso_U_23
    O1 0.0406(18) 0.0229(14) 0.0412(18) -0.0045(12) -0.0040(13) 0.0005(13)
    O2 0.0429(18) 0.0181(14) 0.0379(17) -0.0037(12) -0.0116(13) 0.0051(12)
    O3 0.0337(17) 0.0385(16) 0.0287(16) -0.0108(12) -0.0179(12) 0.0070(13)
    O4 0.0356(18) 0.0349(16) 0.061(2) -0.0053(13) 0.0162(15) -0.0083(16)
    O5 0.0300(16) 0.0244(14) 0.0346(16) -0.0022(11) 0.0070(12) 0.0019(12)
    O6 0.0275(16) 0.0450(17) 0.0456(18) 0.0027(13) 0.0147(13) 0.0094(14)
    O7 0.077(3) 0.0436(19) 0.056(2) 0.0226(17) -0.0180(19) -0.0070(17)
    O8 0.080(3) 0.046(2) 0.102(3) -0.0073(19) 0.029(3) -0.001(2)
    N1 0.0246(17) 0.0208(16) 0.0208(16) -0.0034(13) -0.0066(13) 0.0035(13)
    N2 0.0212(17) 0.0249(16) 0.0213(16) -0.0027(13) -0.0057(13) 0.0034(14)
    N3 0.0200(17) 0.0213(16) 0.0303(18) -0.0023(13) 0.0042(14) 0.0023(14)
    N4 0.0185(16) 0.0253(16) 0.0238(17) -0.0022(13) 0.0027(13) 0.0013(14)
    C1 0.022(2) 0.026(2) 0.030(2) -0.0014(16) 0.0063(17) -0.0043(17)
    C2 0.029(2) 0.033(2) 0.029(2) -0.0069(18) 0.0001(18) -0.0107(18)
    C3 0.021(2) 0.043(2) 0.026(2) -0.0047(18) -0.0007(17) -0.0019(19)
    C4 0.029(2) 0.032(2) 0.026(2) -0.0021(17) -0.0017(17) 0.0058(18)
    C5 0.027(2) 0.0259(19) 0.027(2) -0.0027(16) -0.0010(17) -0.0036(17)
    C6 0.022(2) 0.0194(18) 0.0213(19) 0.0016(15) -0.0001(15) -0.0025(15)
    C7 0.027(2) 0.023(2) 0.023(2) -0.0003(16) 0.0025(16) -0.0023(17)
    C8 0.024(2) 0.0210(19) 0.0204(19) 0.0012(16) 0.0023(15) 0.0044(16)
    C9 0.020(2) 0.0210(19) 0.026(2) -0.0012(15) 0.0026(15) -0.0006(16)
    C10 0.024(2) 0.0194(18) 0.026(2) -0.0029(15) -0.0011(16) -0.0004(16)
    C11 0.021(2) 0.026(2) 0.027(2) 0.0027(16) 0.0015(16) 0.0069(17)
    C12 0.021(2) 0.034(2) 0.024(2) -0.0065(16) -0.0014(16) 0.0038(17)
    C13 0.0173(19) 0.030(2) 0.022(2) -0.0030(15) 0.0012(15) 0.0012(16)
    C14 0.022(2) 0.0202(18) 0.026(2) 0.0023(15) 0.0040(16) 0.0021(16)
    C15 0.030(2) 0.031(2) 0.029(2) 0.0032(17) -0.0061(17) 0.0083(18)
    C16 0.049(3) 0.026(2) 0.039(3) 0.0062(19) -0.010(2) 0.0105(19)
    C17 0.034(2) 0.038(2) 0.033(2) -0.0044(19) -0.0040(19) 0.0092(19)
    C18 0.033(3) 0.053(3) 0.043(3) 0.014(2) -0.003(2) 0.014(2)
    C19 0.017(2) 0.028(2) 0.033(2) -0.0039(16) 0.0008(16) -0.0062(18)
    C20 0.035(3) 0.052(3) 0.044(3) -0.015(2) 0.010(2) -0.019(2)
    C21 0.033(2) 0.025(2) 0.048(3) 0.0001(18) -0.005(2) -0.0034(19)
    C22 0.021(2) 0.032(2) 0.036(2) -0.0071(17) 0.0010(17) -0.0039(19)
    C23 0.022(2) 0.031(2) 0.020(2) 0.0029(16) 0.0006(16) -0.0010(16)
    C24 0.023(2) 0.033(2) 0.026(2) -0.0068(17) 0.0013(17) 0.0020(17)
    C25 0.022(2) 0.044(2) 0.030(2) -0.0017(18) 0.0005(17) 0.0029(19)
    C26 0.023(2) 0.042(2) 0.030(2) 0.0068(18) 0.0046(17) -0.0001(19)
    C27 0.026(2) 0.029(2) 0.023(2) 0.0053(16) 0.0026(16) 0.0045(17)
    C28 0.022(2) 0.030(2) 0.0177(19) 0.0012(16) -0.0013(15) 0.0031(16)
    C29 0.021(2) 0.031(2) 0.0180(19) 0.0009(16) -0.0013(15) 0.0035(16)
    C30 0.022(2) 0.0259(19) 0.024(2) -0.0046(16) 0.0017(16) 0.0044(16)
    C31 0.018(2) 0.0246(19) 0.0192(19) -0.0032(15) -0.0018(15) -0.0006(16)
    C32 0.021(2) 0.0246(19) 0.0201(19) 0.0030(15) -0.0031(15) 0.0002(16)
    C33 0.019(2) 0.031(2) 0.0181(19) -0.0037(16) -0.0034(15) -0.0027(16)
    C34 0.019(2) 0.034(2) 0.020(2) -0.0005(16) 0.0015(15) 0.0047(17)
    C35 0.024(2) 0.027(2) 0.022(2) 0.0036(16) -0.0019(16) 0.0047(16)
    C36 0.027(2) 0.0233(19) 0.020(2) -0.0038(16) -0.0003(16) 0.0019(16)
    C37 0.026(2) 0.027(2) 0.028(2) -0.0081(16) -0.0010(16) 0.0027(17)
    C38 0.052(3) 0.023(2) 0.058(3) -0.0012(19) 0.020(2) 0.006(2)
    C39 0.048(3) 0.052(3) 0.053(3) -0.029(2) -0.015(2) 0.008(2)
    C40 0.038(3) 0.029(2) 0.036(2) -0.0051(18) 0.0030(19) 0.0038(19)
    C41 0.030(2) 0.030(2) 0.039(2) 0.0071(17) 0.0091(19) 0.0029(19)
    C42 0.039(3) 0.052(3) 0.039(3) 0.018(2) 0.000(2) 0.010(2)
    C43 0.039(3) 0.052(3) 0.042(3) 0.013(2) 0.008(2) -0.009(2)
    C44 0.050(3) 0.027(2) 0.077(4) 0.014(2) 0.026(3) 0.004(2)
    C45 0.097(5) 0.037(3) 0.066(4) 0.020(3) -0.012(3) 0.007(3)
    C46 0.203(9) 0.065(4) 0.103(6) 0.038(5) 0.022(6) 0.030(4)
_geom_special_details
;
All e.s.d.'s (except the e.s.d. in the dihedral angle between two l.s. planes)
are estimated using the full covariance matrix. The cell e.s.d.'s are taken
into account individually in the estimation of e.s.d.'s in distances, angles
and torsion angles; correlations between e.s.d.'s in cell parameters are only
used when they are defined by crystal symmetry. An approximate (isotropic)
treatment of cell e.s.d.'s is used for estimating e.s.d.'s involving l.s.
planes.
;
loop_
    _geom_bond_atom_site_label_1
    _geom_bond_atom_site_label_2
    _geom_bond_site_symmetry_2
    _geom_bond_distance
    _geom_bond_publ_flag
    O1 C1 . 1.348(4) ?
    O1 H1O . 0.8400 ?
    O2 C7 . 1.245(4) ?
    O3 C12 . 1.364(4) ?
    O3 H3O . 0.8402 ?
    O4 C23 . 1.356(4) ?
    O4 H4O . 0.8400 ?
    O5 C29 . 1.233(4) ?
    O6 C34 . 1.377(4) ?
    O6 H6O . 0.8400 ?
    O7 C45 . 1.443(6) ?
    O7 H7O . 0.8400 ?
    O8 C46 . 1.438(7) ?
    O8 H8O . 0.8400 ?
    N1 C7 . 1.341(4) ?
    N1 N2 . 1.385(4) ?
    N1 H1N . 0.8800 ?
    N2 C8 . 1.278(4) ?
    N3 C29 . 1.350(4) ?
    N3 N4 . 1.379(4) ?
    N3 H3N . 0.8800 ?
    N4 C30 . 1.284(4) ?
    C1 C2 . 1.383(5) ?
    C1 C6 . 1.409(5) ?
    C2 C3 . 1.368(5) ?
    C2 H2 . 0.9500 ?
    C3 C4 . 1.391(5) ?
    C3 H3 . 0.9500 ?
    C4 C5 . 1.371(5) ?
    C4 H4 . 0.9500 ?
    C5 C6 . 1.404(5) ?
    C5 H5 . 0.9500 ?
    C6 C7 . 1.476(5) ?
    C8 C9 . 1.456(5) ?
    C8 H8 . 0.9500 ?
    C9 C14 . 1.382(5) ?
    C9 C10 . 1.400(5) ?
    C10 C11 . 1.376(5) ?
    C10 H10 . 0.9500 ?
    C11 C12 . 1.396(5) ?
    C11 C15 . 1.547(5) ?
    C12 C13 . 1.409(5) ?
    C13 C14 . 1.381(5) ?
    C13 C19 . 1.544(5) ?
    C14 H14 . 0.9500 ?
    C15 C16 . 1.523(5) ?
    C15 C18 . 1.536(5) ?
    C15 C17 . 1.537(5) ?
    C16 H16A . 0.9800 ?
    C16 H16B . 0.9800 ?
    C16 H16C . 0.9800 ?
    C17 H17A . 0.9800 ?
    C17 H17B . 0.9800 ?
    C17 H17C . 0.9800 ?
    C18 H18A . 0.9800 ?
    C18 H18B . 0.9800 ?
    C18 H18C . 0.9800 ?
    C19 C21 . 1.522(5) ?
    C19 C20 . 1.538(5) ?
    C19 C22 . 1.545(5) ?
    C20 H20A . 0.9800 ?
    C20 H20B . 0.9800 ?
    C20 H20C . 0.9800 ?
    C21 H21A . 0.9800 ?
    C21 H21B . 0.9800 ?
    C21 H21C . 0.9800 ?
    C22 H22A . 0.9800 ?
    C22 H22B . 0.9800 ?
    C22 H22C . 0.9800 ?
    C23 C24 . 1.374(5) ?
    C23 C28 . 1.411(5) ?
    C24 C25 . 1.376(5) ?
    C24 H24 . 0.9500 ?
    C25 C26 . 1.371(6) ?
    C25 H25 . 0.9500 ?
    C26 C27 . 1.393(5) ?
    C26 H26 . 0.9500 ?
    C27 C28 . 1.395(5) ?
    C27 H27 . 0.9500 ?
    C28 C29 . 1.481(5) ?
    C30 C31 . 1.456(5) ?
    C30 H30 . 0.9500 ?
    C31 C36 . 1.380(5) ?
    C31 C32 . 1.393(5) ?
    C32 C33 . 1.376(5) ?
    C32 H32 . 0.9500 ?
    C33 C34 . 1.410(5) ?
    C33 C37 . 1.539(5) ?
    C34 C35 . 1.390(5) ?
    C35 C36 . 1.386(5) ?
    C35 C41 . 1.537(5) ?
    C36 H36 . 0.9500 ?
    C37 C38 . 1.518(5) ?
    C37 C40 . 1.534(5) ?
    C37 C39 . 1.544(5) ?
    C38 H38A . 0.9800 ?
    C38 H38B . 0.9800 ?
    C38 H38C . 0.9800 ?
    C39 H39A . 0.9800 ?
    C39 H39B . 0.9800 ?
    C39 H39C . 0.9800 ?
    C40 H40A . 0.9800 ?
    C40 H40B . 0.9800 ?
    C40 H40C . 0.9800 ?
    C41 C44 . 1.521(5) ?
    C41 C43 . 1.544(6) ?
    C41 C42 . 1.544(6) ?
    C42 H42A . 0.9800 ?
    C42 H42B . 0.9800 ?
    C42 H42C . 0.9800 ?
    C43 H43A . 0.9800 ?
    C43 H43B . 0.9800 ?
    C43 H43C . 0.9800 ?
    C44 H44A . 0.9800 ?
    C44 H44B . 0.9800 ?
    C44 H44C . 0.9800 ?
    C45 H45A . 0.9800 ?
    C45 H45B . 0.9800 ?
    C45 H45C . 0.9800 ?
    C46 H46A . 0.9800 ?
    C46 H46B . 0.9800 ?
    C46 H46C . 0.9800 ?
loop_
    _geom_angle_atom_site_label_1
    _geom_angle_atom_site_label_2
    _geom_angle_atom_site_label_3
    _geom_angle_site_symmetry_1
    _geom_angle_site_symmetry_3
    _geom_angle
    _geom_angle_publ_flag
    C1 O1 H1O . . 109.5 ?
    C12 O3 H3O . . 130.8 ?
    C23 O4 H4O . . 109.5 ?
    C34 O6 H6O . . 126.7 ?
    C45 O7 H7O . . 109.5 ?
    C46 O8 H8O . . 109.5 ?
    C7 N1 N2 . . 118.5(3) ?
    C7 N1 H1N . . 120.7 ?
    N2 N1 H1N . . 120.7 ?
    C8 N2 N1 . . 115.0(3) ?
    C29 N3 N4 . . 120.9(3) ?
    C29 N3 H3N . . 119.6 ?
    N4 N3 H3N . . 119.6 ?
    C30 N4 N3 . . 113.7(3) ?
    O1 C1 C2 . . 118.4(3) ?
    O1 C1 C6 . . 122.0(3) ?
    C2 C1 C6 . . 119.7(3) ?
    C3 C2 C1 . . 120.6(4) ?
    C3 C2 H2 . . 119.7 ?
    C1 C2 H2 . . 119.7 ?
    C2 C3 C4 . . 120.6(4) ?
    C2 C3 H3 . . 119.7 ?
    C4 C3 H3 . . 119.7 ?
    C5 C4 C3 . . 119.7(4) ?
    C5 C4 H4 . . 120.2 ?
    C3 C4 H4 . . 120.2 ?
    C4 C5 C6 . . 120.8(3) ?
    C4 C5 H5 . . 119.6 ?
    C6 C5 H5 . . 119.6 ?
    C5 C6 C1 . . 118.6(3) ?
    C5 C6 C7 . . 122.9(3) ?
    C1 C6 C7 . . 118.5(3) ?
    O2 C7 N1 . . 120.8(3) ?
    O2 C7 C6 . . 121.2(3) ?
    N1 C7 C6 . . 118.0(3) ?
    N2 C8 C9 . . 122.4(3) ?
    N2 C8 H8 . . 118.8 ?
    C9 C8 H8 . . 118.8 ?
    C14 C9 C10 . . 118.4(3) ?
    C14 C9 C8 . . 119.2(3) ?
    C10 C9 C8 . . 122.4(3) ?
    C11 C10 C9 . . 121.6(3) ?
    C11 C10 H10 . . 119.2 ?
    C9 C10 H10 . . 119.2 ?
    C10 C11 C12 . . 118.1(3) ?
    C10 C11 C15 . . 120.4(3) ?
    C12 C11 C15 . . 121.5(3) ?
    O3 C12 C11 . . 119.2(3) ?
    O3 C12 C13 . . 118.5(3) ?
    C11 C12 C13 . . 122.3(3) ?
    C14 C13 C12 . . 116.8(3) ?
    C14 C13 C19 . . 120.9(3) ?
    C12 C13 C19 . . 122.3(3) ?
    C13 C14 C9 . . 122.8(3) ?
    C13 C14 H14 . . 118.6 ?
    C9 C14 H14 . . 118.6 ?
    C16 C15 C18 . . 107.3(3) ?
    C16 C15 C17 . . 107.2(3) ?
    C18 C15 C17 . . 110.4(3) ?
    C16 C15 C11 . . 111.5(3) ?
    C18 C15 C11 . . 110.4(3) ?
    C17 C15 C11 . . 110.0(3) ?
    C15 C16 H16A . . 109.5 ?
    C15 C16 H16B . . 109.5 ?
    H16A C16 H16B . . 109.5 ?
    C15 C16 H16C . . 109.5 ?
    H16A C16 H16C . . 109.5 ?
    H16B C16 H16C . . 109.5 ?
    C15 C17 H17A . . 109.5 ?
    C15 C17 H17B . . 109.5 ?
    H17A C17 H17B . . 109.5 ?
    C15 C17 H17C . . 109.5 ?
    H17A C17 H17C . . 109.5 ?
    H17B C17 H17C . . 109.5 ?
    C15 C18 H18A . . 109.5 ?
    C15 C18 H18B . . 109.5 ?
    H18A C18 H18B . . 109.5 ?
    C15 C18 H18C . . 109.5 ?
    H18A C18 H18C . . 109.5 ?
    H18B C18 H18C . . 109.5 ?
    C21 C19 C20 . . 107.3(3) ?
    C21 C19 C13 . . 111.3(3) ?
    C20 C19 C13 . . 110.5(3) ?
    C21 C19 C22 . . 106.8(3) ?
    C20 C19 C22 . . 110.3(3) ?
    C13 C19 C22 . . 110.5(3) ?
    C19 C20 H20A . . 109.5 ?
    C19 C20 H20B . . 109.5 ?
    H20A C20 H20B . . 109.5 ?
    C19 C20 H20C . . 109.5 ?
    H20A C20 H20C . . 109.5 ?
    H20B C20 H20C . . 109.5 ?
    C19 C21 H21A . . 109.5 ?
    C19 C21 H21B . . 109.5 ?
    H21A C21 H21B . . 109.5 ?
    C19 C21 H21C . . 109.5 ?
    H21A C21 H21C . . 109.5 ?
    H21B C21 H21C . . 109.5 ?
    C19 C22 H22A . . 109.5 ?
    C19 C22 H22B . . 109.5 ?
    H22A C22 H22B . . 109.5 ?
    C19 C22 H22C . . 109.5 ?
    H22A C22 H22C . . 109.5 ?
    H22B C22 H22C . . 109.5 ?
    O4 C23 C24 . . 120.3(3) ?
    O4 C23 C28 . . 119.7(3) ?
    C24 C23 C28 . . 120.0(3) ?
    C23 C24 C25 . . 120.9(4) ?
    C23 C24 H24 . . 119.6 ?
    C25 C24 H24 . . 119.6 ?
    C26 C25 C24 . . 120.3(4) ?
    C26 C25 H25 . . 119.9 ?
    C24 C25 H25 . . 119.9 ?
    C25 C26 C27 . . 119.9(4) ?
    C25 C26 H26 . . 120.0 ?
    C27 C26 H26 . . 120.0 ?
    C26 C27 C28 . . 120.5(4) ?
    C26 C27 H27 . . 119.7 ?
    C28 C27 H27 . . 119.7 ?
    C27 C28 C23 . . 118.4(3) ?
    C27 C28 C29 . . 116.9(3) ?
    C23 C28 C29 . . 124.7(3) ?
    O5 C29 N3 . . 121.8(3) ?
    O5 C29 C28 . . 121.5(3) ?
    N3 C29 C28 . . 116.7(3) ?
    N4 C30 C31 . . 123.1(3) ?
    N4 C30 H30 . . 118.4 ?
    C31 C30 H30 . . 118.4 ?
    C36 C31 C32 . . 119.2(3) ?
    C36 C31 C30 . . 118.1(3) ?
    C32 C31 C30 . . 122.7(3) ?
    C33 C32 C31 . . 121.6(3) ?
    C33 C32 H32 . . 119.2 ?
    C31 C32 H32 . . 119.2 ?
    C32 C33 C34 . . 116.8(3) ?
    C32 C33 C37 . . 120.7(3) ?
    C34 C33 C37 . . 122.5(3) ?
    O6 C34 C35 . . 120.7(3) ?
    O6 C34 C33 . . 115.8(3) ?
    C35 C34 C33 . . 123.5(3) ?
    C36 C35 C34 . . 116.5(3) ?
    C36 C35 C41 . . 120.4(3) ?
    C34 C35 C41 . . 123.1(3) ?
    C31 C36 C35 . . 122.3(3) ?
    C31 C36 H36 . . 118.9 ?
    C35 C36 H36 . . 118.9 ?
    C38 C37 C40 . . 106.8(3) ?
    C38 C37 C33 . . 111.6(3) ?
    C40 C37 C33 . . 111.0(3) ?
    C38 C37 C39 . . 107.9(4) ?
    C40 C37 C39 . . 109.8(3) ?
    C33 C37 C39 . . 109.7(3) ?
    C37 C38 H38A . . 109.5 ?
    C37 C38 H38B . . 109.5 ?
    H38A C38 H38B . . 109.5 ?
    C37 C38 H38C . . 109.5 ?
    H38A C38 H38C . . 109.5 ?
    H38B C38 H38C . . 109.5 ?
    C37 C39 H39A . . 109.5 ?
    C37 C39 H39B . . 109.5 ?
    H39A C39 H39B . . 109.5 ?
    C37 C39 H39C . . 109.5 ?
    H39A C39 H39C . . 109.5 ?
    H39B C39 H39C . . 109.5 ?
    C37 C40 H40A . . 109.5 ?
    C37 C40 H40B . . 109.5 ?
    H40A C40 H40B . . 109.5 ?
    C37 C40 H40C . . 109.5 ?
    H40A C40 H40C . . 109.5 ?
    H40B C40 H40C . . 109.5 ?
    C44 C41 C35 . . 112.0(3) ?
    C44 C41 C43 . . 107.6(4) ?
    C35 C41 C43 . . 109.8(3) ?
    C44 C41 C42 . . 105.8(4) ?
    C35 C41 C42 . . 110.5(3) ?
    C43 C41 C42 . . 111.1(3) ?
    C41 C42 H42A . . 109.5 ?
    C41 C42 H42B . . 109.5 ?
    H42A C42 H42B . . 109.5 ?
    C41 C42 H42C . . 109.5 ?
    H42A C42 H42C . . 109.5 ?
    H42B C42 H42C . . 109.5 ?
    C41 C43 H43A . . 109.5 ?
    C41 C43 H43B . . 109.5 ?
    H43A C43 H43B . . 109.5 ?
    C41 C43 H43C . . 109.5 ?
    H43A C43 H43C . . 109.5 ?
    H43B C43 H43C . . 109.5 ?
    C41 C44 H44A . . 109.5 ?
    C41 C44 H44B . . 109.5 ?
    H44A C44 H44B . . 109.5 ?
    C41 C44 H44C . . 109.5 ?
    H44A C44 H44C . . 109.5 ?
    H44B C44 H44C . . 109.5 ?
    O7 C45 H45A . . 109.5 ?
    O7 C45 H45B . . 109.5 ?
    H45A C45 H45B . . 109.5 ?
    O7 C45 H45C . . 109.5 ?
    H45A C45 H45C . . 109.5 ?
    H45B C45 H45C . . 109.5 ?
    O8 C46 H46A . . 109.5 ?
    O8 C46 H46B . . 109.5 ?
    H46A C46 H46B . . 109.5 ?
    O8 C46 H46C . . 109.5 ?
    H46A C46 H46C . . 109.5 ?
    H46B C46 H46C . . 109.5 ?
loop_
    _geom_torsion_atom_site_label_1
    _geom_torsion_atom_site_label_2
    _geom_torsion_atom_site_label_3
    _geom_torsion_atom_site_label_4
    _geom_torsion_site_symmetry_1
    _geom_torsion_site_symmetry_2
    _geom_torsion_site_symmetry_3
    _geom_torsion_site_symmetry_4
    _geom_torsion
    _geom_torsion_publ_flag
    C7 N1 N2 C8 . . . . 173.1(3) ?
    C29 N3 N4 C30 . . . . 168.2(3) ?
    O1 C1 C2 C3 . . . . -178.6(3) ?
    C6 C1 C2 C3 . . . . 1.6(6) ?
    C1 C2 C3 C4 . . . . 0.8(6) ?
    C2 C3 C4 C5 . . . . -2.0(6) ?
    C3 C4 C5 C6 . . . . 0.7(6) ?
    C4 C5 C6 C1 . . . . 1.7(5) ?
    C4 C5 C6 C7 . . . . -180.0(3) ?
    O1 C1 C6 C5 . . . . 177.4(3) ?
    C2 C1 C6 C5 . . . . -2.8(5) ?
    O1 C1 C6 C7 . . . . -1.1(5) ?
    C2 C1 C6 C7 . . . . 178.7(3) ?
    N2 N1 C7 O2 . . . . -1.4(5) ?
    N2 N1 C7 C6 . . . . 178.9(3) ?
    C5 C6 C7 O2 . . . . -170.8(3) ?
    C1 C6 C7 O2 . . . . 7.5(5) ?
    C5 C6 C7 N1 . . . . 9.0(5) ?
    C1 C6 C7 N1 . . . . -172.7(3) ?
    N1 N2 C8 C9 . . . . -179.0(3) ?
    N2 C8 C9 C14 . . . . 173.4(3) ?
    N2 C8 C9 C10 . . . . -3.7(5) ?
    C14 C9 C10 C11 . . . . -3.0(5) ?
    C8 C9 C10 C11 . . . . 174.1(3) ?
    C9 C10 C11 C12 . . . . 0.5(5) ?
    C9 C10 C11 C15 . . . . -179.6(3) ?
    C10 C11 C12 O3 . . . . -176.3(3) ?
    C15 C11 C12 O3 . . . . 3.8(5) ?
    C10 C11 C12 C13 . . . . 3.0(5) ?
    C15 C11 C12 C13 . . . . -176.9(3) ?
    O3 C12 C13 C14 . . . . 175.6(3) ?
    C11 C12 C13 C14 . . . . -3.7(5) ?
    O3 C12 C13 C19 . . . . -5.6(5) ?
    C11 C12 C13 C19 . . . . 175.1(3) ?
    C12 C13 C14 C9 . . . . 1.1(5) ?
    C19 C13 C14 C9 . . . . -177.8(3) ?
    C10 C9 C14 C13 . . . . 2.2(5) ?
    C8 C9 C14 C13 . . . . -175.0(3) ?
    C10 C11 C15 C16 . . . . -2.1(5) ?
    C12 C11 C15 C16 . . . . 177.9(3) ?
    C10 C11 C15 C18 . . . . -121.2(4) ?
    C12 C11 C15 C18 . . . . 58.7(5) ?
    C10 C11 C15 C17 . . . . 116.7(4) ?
    C12 C11 C15 C17 . . . . -63.4(4) ?
    C14 C13 C19 C21 . . . . 3.3(5) ?
    C12 C13 C19 C21 . . . . -175.5(3) ?
    C14 C13 C19 C20 . . . . -115.8(4) ?
    C12 C13 C19 C20 . . . . 65.4(4) ?
    C14 C13 C19 C22 . . . . 121.8(4) ?
    C12 C13 C19 C22 . . . . -57.0(4) ?
    O4 C23 C24 C25 . . . . -179.0(4) ?
    C28 C23 C24 C25 . . . . 1.2(6) ?
    C23 C24 C25 C26 . . . . -1.9(6) ?
    C24 C25 C26 C27 . . . . 1.1(6) ?
    C25 C26 C27 C28 . . . . 0.6(6) ?
    C26 C27 C28 C23 . . . . -1.3(5) ?
    C26 C27 C28 C29 . . . . 178.4(3) ?
    O4 C23 C28 C27 . . . . -179.4(3) ?
    C24 C23 C28 C27 . . . . 0.4(5) ?
    O4 C23 C28 C29 . . . . 1.0(6) ?
    C24 C23 C28 C29 . . . . -179.2(3) ?
    N4 N3 C29 O5 . . . . -0.3(5) ?
    N4 N3 C29 C28 . . . . 179.0(3) ?
    C27 C28 C29 O5 . . . . -3.4(5) ?
    C23 C28 C29 O5 . . . . 176.2(3) ?
    C27 C28 C29 N3 . . . . 177.3(3) ?
    C23 C28 C29 N3 . . . . -3.1(5) ?
    N3 N4 C30 C31 . . . . 176.9(3) ?
    N4 C30 C31 C36 . . . . 177.6(3) ?
    N4 C30 C31 C32 . . . . -2.3(6) ?
    C36 C31 C32 C33 . . . . 0.6(5) ?
    C30 C31 C32 C33 . . . . -179.4(3) ?
    C31 C32 C33 C34 . . . . -0.2(5) ?
    C31 C32 C33 C37 . . . . 179.2(3) ?
    C32 C33 C34 O6 . . . . 179.0(3) ?
    C37 C33 C34 O6 . . . . -0.4(5) ?
    C32 C33 C34 C35 . . . . -0.6(5) ?
    C37 C33 C34 C35 . . . . 180.0(3) ?
    O6 C34 C35 C36 . . . . -178.7(3) ?
    C33 C34 C35 C36 . . . . 0.9(6) ?
    O6 C34 C35 C41 . . . . -0.2(6) ?
    C33 C34 C35 C41 . . . . 179.4(3) ?
    C32 C31 C36 C35 . . . . -0.3(5) ?
    C30 C31 C36 C35 . . . . 179.7(3) ?
    C34 C35 C36 C31 . . . . -0.4(5) ?
    C41 C35 C36 C31 . . . . -178.9(3) ?
    C32 C33 C37 C38 . . . . 0.1(5) ?
    C34 C33 C37 C38 . . . . 179.4(3) ?
    C32 C33 C37 C40 . . . . -119.0(4) ?
    C34 C33 C37 C40 . . . . 60.4(5) ?
    C32 C33 C37 C39 . . . . 119.5(4) ?
    C34 C33 C37 C39 . . . . -61.1(5) ?
    C36 C35 C41 C44 . . . . -4.9(5) ?
    C34 C35 C41 C44 . . . . 176.6(4) ?
    C36 C35 C41 C43 . . . . 114.5(4) ?
    C34 C35 C41 C43 . . . . -63.9(5) ?
    C36 C35 C41 C42 . . . . -122.7(4) ?
    C34 C35 C41 C42 . . . . 58.9(5) ?
loop_
    _geom_hbond_atom_site_label_D
    _geom_hbond_atom_site_label_H
    _geom_hbond_atom_site_label_A
    _geom_hbond_site_symmetry_A
    _geom_hbond_distance_DH
    _geom_hbond_distance_HA
    _geom_hbond_distance_DA
    _geom_hbond_angle_DHA
    _geom_hbond_publ_flag
    O1 H1o O2 . 0.84 1.78 2.528(4) 147 yes
    O4 H4o O8 . 0.84 1.75 2.578(4) 167 yes
    N1 H1n O5 1_545 0.88 2.10 2.763(4) 132 yes
    N3 H3n O4 . 0.88 1.88 2.592(4) 137 yes
    O7 H7o N2 . 0.84 2.16 2.900(4) 148 yes
    O8 H8o O7 . 0.84 2.00 2.704(5) 140 yes
