# Supplementary material for: N′-(3,5-Di-tert-butyl-4-hydroxy­benzyl­idene)-2-hydroxy­benzohydrazide methanol solvate
Source: Acta Crystallogr Sect E Struct Rep Online. 2008 Jul 9;64(Pt 8):o1452. doi: 10.1107/S1600536808020746 (PMC2962083; doi:10.1107/S1600536808020746)
Supplement: Supplementary file 2 [file e-64-o1452-Isup2.hkl]

# 
# h,k,l, Fc-squared, Fo-squared, sigma(Fo-squared) and status flag 
# 
data_I
_shelx_title '  C2/c' 
_shelx_refln_list_code          4 
_shelx_F_calc_maximum      842.47 
_exptl_crystal_F_000      3456.00 
_reflns_d_resolution_high  0.8409 
 
loop_ 
 _symmetry_equiv_pos_as_xyz 
 'x, y, z' 
 '-x, y, -z+1/2' 
 'x+1/2, y+1/2, z' 
 '-x+1/2, y+1/2, -z+1/2' 
 '-x, -y, -z' 
 'x, -y, z-1/2' 
 '-x+1/2, -y+1/2, -z' 
 'x+1/2, -y+1/2, z-1/2' 
 
_cell_length_a    24.1841 
_cell_length_b    11.1978 
_cell_length_c    33.1119 
_cell_angle_alpha  90.000 
_cell_angle_beta   96.389 
_cell_angle_gamma  90.000 
 
_shelx_F_squared_multiplier     1.000 
 
loop_ 
 _refln_index_h 
 _refln_index_k 
 _refln_index_l 
 _refln_F_squared_calc 
 _refln_F_squared_meas 
 _refln_F_squared_sigma 
 _refln_observed_status 
   2   0   0    14368.98       15.48     36.58 o 
   4   0   0     5714.33     5590.68    234.30 o 
   6   0   0      231.38      488.94    113.97 o 
   8   0   0     9917.90    10187.54    619.79 o 
  10   0   0    20873.68    17353.50    997.58 o 
  12   0   0      555.46      305.32    149.14 o 
  14   0   0     5551.64     6010.80    493.86 o 
  16   0   0     6875.15     7250.38    583.21 o 
  18   0   0       24.50       81.61    183.62 o 
  20   0   0      374.27      289.14    241.30 o 
  22   0   0     7571.60     6751.59    688.03 o 
  24   0   0      375.62       28.14    234.97 o 
  26   0   0     4424.94     3313.54    571.25 o 
  28   0   0       12.31     -175.88    298.99 o 
   1   1   0       43.53       -4.26      9.14 o 
   3   1   0    13622.31    17273.02    758.12 o 
   5   1   0    63068.02    55486.16   1291.46 o 
   7   1   0    15066.16    14051.15    397.21 o 
   9   1   0     6042.35     5486.94    189.61 o 
  11   1   0     1241.38     1084.51     83.07 o 
  13   1   0    19965.23    21497.14    883.23 o 
  15   1   0      939.56      746.97    261.71 o 
  17   1   0     4399.01     4765.73    350.67 o 
  19   1   0     5352.45     5364.39    396.46 o 
  21   1   0     1078.66     1431.69    252.19 o 
  23   1   0      677.67      649.55    222.15 o 
  25   1   0      353.97      157.03    243.77 o 
  27   1   0      144.09      271.66    371.81 o 
   0   2   0    71862.16    69302.52   1993.32 o 
   2   2   0      276.12      134.23     32.78 o 
   4   2   0   127509.82   126290.63   3469.12 o 
   6   2   0    29716.32    29528.20    771.03 o 
   8   2   0    18110.00    19197.35    469.32 o 
  10   2   0     2978.94     3391.45    126.11 o 
  12   2   0     1133.09     2096.46    281.40 o 
  14   2   0    10612.09    11821.18    378.16 o 
  16   2   0     4870.68     5322.02    227.57 o 
  18   2   0     2320.88     2593.50    538.54 o 
  20   2   0        2.54      -31.12    138.75 o 
  22   2   0     1929.00     1751.23    283.56 o 
  24   2   0     1599.33     1814.53    299.84 o 
  26   2   0     3237.34     3231.41    593.41 o 
  28   2   0      532.56      458.82    243.99 o 
   1   3   0    21390.82    20295.88    482.92 o 
   3   3   0    40718.37    39849.47   1029.92 o 
   5   3   0     2861.86     3131.13    130.33 o 
   7   3   0    10722.62     9964.83    302.84 o 
   9   3   0      287.96      290.97     82.83 o 
  11   3   0      504.79      525.70     66.11 o 
  13   3   0        4.73        1.89     48.07 o 
  15   3   0     1432.93     1523.28    129.23 o 
  17   3   0      533.84      943.76    215.78 o 
  19   3   0      399.90      568.74    182.55 o 
  21   3   0      532.02     1069.09    373.56 o 
  23   3   0      397.46      221.19    241.30 o 
  25   3   0      315.32      300.30    210.19 o 
  27   3   0     3860.95     3526.21    425.56 o 
   0   4   0     5107.77     4682.00    241.30 o 
   2   4   0    11703.26     8302.43    232.43 o 
   4   4   0     8407.82     7476.51    355.60 o 
   6   4   0      787.55     1053.38    119.34 o 
   8   4   0    17032.04    17777.00    510.48 o 
  10   4   0       79.26      141.43     55.37 o 
  12   4   0      683.67      865.13     87.83 o 
  14   4   0      746.79     1075.13    139.28 o 
  16   4   0       21.02      -97.46     81.65 o 
  18   4   0     2770.89     3364.16    395.65 o 
  20   4   0        4.61      -94.90    132.84 o 
  22   4   0     3118.14     3858.89    391.98 o 
  24   4   0      152.65      123.15    199.65 o 
  26   4   0      330.05      823.29    298.29 o 
   1   5   0      291.62      149.85     56.14 o 
   3   5   0     2234.37     2328.92    113.27 o 
   5   5   0     1621.44     2323.70    288.18 o 
   7   5   0      320.58      598.88    208.16 o 
   9   5   0      313.97     1000.45    270.51 o 
  11   5   0     4640.34     5697.88    551.38 o 
  13   5   0      298.44      392.59     82.19 o 
  15   5   0      777.85      760.71    100.27 o 
  17   5   0     3199.81     3224.37    296.30 o 
  19   5   0       26.82      -21.37    128.61 o 
  21   5   0      917.98     1727.34    265.03 o 
  23   5   0      678.07      670.41    238.35 o 
  25   5   0     1073.21     1329.94    376.73 o 
   0   6   0     1303.29     1244.12    151.76 o 
   2   6   0     3169.81     3947.74    249.92 o 
   4   6   0     9034.32     9419.24    281.15 o 
   6   6   0     1993.68     3186.00    242.69 o 
   8   6   0     3369.44     2686.69    159.01 o 
  10   6   0     1198.21     1586.63    277.78 o 
  12   6   0     1453.66     1764.99    147.64 o 
  14   6   0      780.14      769.35    106.82 o 
  16   6   0     3712.21     4707.42    258.15 o 
  18   6   0     3433.79     4375.40    314.99 o 
  20   6   0     1013.45     1730.25    318.96 o 
  22   6   0        6.48      -36.12    151.21 o 
  24   6   0      115.10       88.92    212.91 o 
   1   7   0        4.88       33.84     61.51 o 
   3   7   0       48.42      187.02     66.27 o 
   5   7   0     2198.84     1723.74    127.91 o 
   7   7   0     1639.55     2445.22    158.31 o 
   9   7   0        5.43      110.55     81.94 o 
  11   7   0     1011.75     1264.41    145.10 o 
  13   7   0     3975.42     4522.18    214.58 o 
  15   7   0     2905.78     3159.06    188.59 o 
  17   7   0      266.21      221.25    122.77 o 
  19   7   0      155.79      -31.18    137.00 o 
  21   7   0      908.02      792.74    196.69 o 
  23   7   0     1475.36     1258.33    229.53 o 
   0   8   0      338.53     1460.53    243.77 o 
   2   8   0     9600.37     9070.97    331.54 o 
   4   8   0        0.00      320.04     92.09 o 
   6   8   0        5.61      196.00    116.32 o 
   8   8   0     7792.98     8285.38    288.50 o 
  10   8   0      387.08      467.58    111.93 o 
  12   8   0      331.84      295.82    109.65 o 
  14   8   0     3059.34     3901.06    213.06 o 
  16   8   0      509.31      501.42    137.76 o 
  18   8   0     5926.69     5505.46    359.93 o 
  20   8   0     1711.48     1689.14    307.09 o 
  22   8   0      166.05      200.98    206.72 o 
   1   9   0    15148.99    12746.03    640.38 o 
   3   9   0       96.83     1710.10    850.79 o 
   5   9   0     3117.57     3608.90    210.04 o 
   7   9   0     3615.57     3539.01    193.26 o 
   9   9   0      188.74      254.99    102.97 o 
  11   9   0      186.28       70.68     94.81 o 
  13   9   0      248.81      323.94    126.84 o 
  15   9   0      136.23      278.88    115.11 o 
  17   9   0      118.84      146.41    130.80 o 
  19   9   0      541.73      361.59    187.87 o 
  21   9   0      356.55      189.69    246.47 o 
   0  10   0      998.70     1062.02    199.99 o 
   2  10   0     2958.17     2918.01    203.84 o 
   4  10   0     1076.99      831.76    157.70 o 
   6  10   0      988.84     1250.35    135.53 o 
   8  10   0      114.10      684.15    120.36 o 
  10  10   0      206.79      186.37    105.20 o 
  12  10   0      135.28      127.85    107.48 o 
  14  10   0      314.95      309.07    121.47 o 
  16  10   0      175.12      359.63    132.91 o 
  18  10   0       78.86       20.64    166.96 o 
   1  11   0     2480.04     2472.42    199.22 o 
   3  11   0      461.63      445.23    120.55 o 
   5  11   0      180.22      220.05    140.54 o 
   7  11   0        0.05       57.54    115.03 o 
   9  11   0      128.79       11.65    119.06 o 
  11  11   0       17.92     -105.62    116.73 o 
  13  11   0      666.23      761.88    163.87 o 
  15  11   0     1155.01     1139.31    232.06 o 
   0  12   0      572.52      583.21    301.10 o 
   2  12   0       56.17        3.98    418.24 o 
   4  12   0     3856.55     3466.93    388.62 o 
   6  12   0       34.88      187.30    189.29 o 
   8  12   0        2.32     -134.14    164.44 o 
  10  12   0       90.52      201.84    198.14 o 
  12  12   0     1037.14      712.93    238.94 o 
   1  13   0       13.68      303.46    214.62 o 
   3  13   0       29.05       59.66    176.15 o 
   5  13   0      706.19      806.58    390.80 o 
 -27   1   1      344.32      127.83    206.43 o 
 -25   1   1      583.38      420.68    213.64 o 
 -23   1   1     1738.41     2422.11    642.66 o 
 -21   1   1     2501.01     2731.71    318.97 o 
 -19   1   1     1125.45     1118.65    213.82 o 
 -17   1   1      186.83      106.97    158.29 o 
 -15   1   1      375.35      389.19    134.30 o 
 -13   1   1     6374.35     6747.63    296.96 o 
 -11   1   1     1539.87     1937.99    107.96 o 
  -9   1   1      104.70      109.52     45.78 o 
  -7   1   1     2326.99     2496.95    146.59 o 
  -5   1   1    29306.27    29034.88    875.48 o 
  -3   1   1    39570.34    35001.16    948.76 o 
   1   1   1    23877.62    12028.45    956.77 o 
   3   1   1     3910.14     3414.73    105.91 o 
   5   1   1    10978.88    10352.69    256.72 o 
   7   1   1    22778.96    22274.38    614.84 o 
   9   1   1       42.56      -13.13     56.25 o 
  11   1   1     2708.32     1884.75    120.68 o 
  13   1   1     8620.61     9833.51    361.19 o 
  15   1   1      784.57     1133.70    178.79 o 
  17   1   1     1654.85     2452.17    260.98 o 
  19   1   1      520.06     1026.64    370.75 o 
  21   1   1       50.35      131.64    176.93 o 
  23   1   1       15.92       52.54    170.85 o 
  25   1   1     1671.09     2005.74    843.86 o 
  27   1   1      514.26      705.96    259.64 o 
 -28   2   1     1357.71     1029.47    370.75 o 
 -26   2   1      557.89      345.16    229.32 o 
 -24   2   1      766.97      609.27    223.63 o 
 -22   2   1     4316.99     4047.11    602.91 o 
 -20   2   1       47.89      807.91    201.62 o 
 -18   2   1       11.85       90.59    130.85 o 
 -16   2   1      512.23      385.28    176.21 o 
 -14   2   1      163.63      663.03    145.01 o 
 -12   2   1    55583.49    55948.79   1452.14 o 
 -10   2   1      163.59      112.13     38.92 o 
  -8   2   1     2034.59     2474.28    124.95 o 
  -6   2   1     5746.04     6584.94    237.94 o 
  -4   2   1    20735.25    21276.33    572.70 o 
  -2   2   1     3128.08     2875.01    104.64 o 
   0   2   1      250.64      178.47     37.28 o 
   2   2   1      827.93      492.35     84.38 o 
   4   2   1      507.21      442.96     99.31 o 
   6   2   1     7023.85     6492.84    221.67 o 
   8   2   1     1535.34     1127.17    103.64 o 
  10   2   1     2104.90     2808.68    137.46 o 
  12   2   1      823.12      878.63    172.93 o 
  14   2   1    10850.41    11702.92    377.04 o 
  16   2   1     1248.53     1942.93    161.14 o 
  18   2   1     2011.84     2327.95    271.94 o 
  20   2   1      171.45      -54.72    138.66 o 
  22   2   1     4919.87     4594.12    406.63 o 
  24   2   1     1445.98     1408.51    277.33 o 
  26   2   1     3832.45     3809.03    421.33 o 
  28   2   1      200.73      543.66    249.47 o 
 -27   3   1      530.94      529.68    255.81 o 
 -25   3   1        0.02      115.03    187.85 o 
 -23   3   1       12.70      159.97    186.80 o 
 -21   3   1     4513.00     5101.09    635.27 o 
 -19   3   1     3274.51     3057.22    251.25 o 
 -17   3   1     3621.79     4092.35    253.35 o 
 -15   3   1      792.83     1059.60    115.89 o 
 -13   3   1       66.76      -41.76     46.38 o 
 -11   3   1      110.53      585.09    254.97 o 
  -9   3   1    29464.74    29926.33    718.64 o 
  -7   3   1      770.68      884.33     75.86 o 
  -5   3   1      788.98      637.61     66.54 o 
  -3   3   1      170.35      159.18     56.97 o 
  -1   3   1     3555.84     2331.90    200.90 o 
   1   3   1    17504.24    15538.04    377.54 o 
   3   3   1    24034.53    23440.00    623.17 o 
   5   3   1      312.40      328.39     55.32 o 
   7   3   1    11282.38    11506.65    340.41 o 
   9   3   1    24953.47    26127.82    638.45 o 
  11   3   1    14289.39    14659.10    389.03 o 
  13   3   1      429.82      428.98     86.37 o 
  15   3   1     3277.93     3555.59    188.15 o 
  17   3   1     1115.11      941.78    116.69 o 
  19   3   1     8760.04     7971.33    483.75 o 
  21   3   1      111.87      282.51    190.29 o 
  23   3   1        4.77      173.93    192.46 o 
  25   3   1       60.25       47.16    268.39 o 
  27   3   1     1037.73     1025.28    272.51 o 
 -26   4   1     2102.50     1946.52    335.65 o 
 -24   4   1      698.06      688.70    241.73 o 
 -22   4   1     4856.71     4413.09    413.03 o 
 -20   4   1      465.61      410.50    158.60 o 
 -18   4   1       33.48       67.65    122.92 o 
 -16   4   1      462.79      672.89    121.34 o 
 -14   4   1     5099.54     5361.49    202.75 o 
 -12   4   1       24.41     1168.40    477.09 o 
 -10   4   1     1520.61     1424.57    108.27 o 
  -8   4   1    11320.00    12064.91    805.54 o 
  -6   4   1    11586.87    13204.96    393.75 o 
  -4   4   1     7405.05     7618.07    265.94 o 
  -2   4   1     3831.95     3322.05    124.46 o 
   0   4   1    26434.46    23747.99    641.32 o 
   2   4   1    15252.36    13670.68    349.89 o 
   4   4   1    35376.09    33570.57    888.59 o 
   6   4   1    33739.81    35779.25    948.59 o 
   8   4   1     6153.89     5734.88    269.29 o 
  10   4   1    24394.27    24074.97    672.66 o 
  12   4   1        4.40      135.09     60.55 o 
  14   4   1     2789.30     2889.35    145.94 o 
  16   4   1     1403.39     1456.05    143.95 o 
  18   4   1      137.23      267.41    128.64 o 
  20   4   1      732.48      988.75    228.68 o 
  22   4   1      544.73      775.57    313.77 o 
  24   4   1       63.95      287.22    213.34 o 
  26   4   1      211.72      233.38    226.56 o 
 -25   5   1      660.16      520.06    525.87 o 
 -23   5   1     1977.91     1911.31    248.58 o 
 -21   5   1      542.46      260.63    153.25 o 
 -19   5   1     1821.09     1709.80    214.28 o 
 -17   5   1      148.97      202.84    105.96 o 
 -15   5   1      127.36      105.98     74.15 o 
 -13   5   1     1641.26     2080.29    132.60 o 
 -11   5   1    14516.68    15004.89    416.55 o 
  -9   5   1     7958.28     8619.60    299.42 o 
  -7   5   1     7482.95     7984.78    278.85 o 
  -5   5   1    11352.22    11658.83    390.03 o 
  -3   5   1     1432.81     2427.55    355.83 o 
  -1   5   1     1084.62      995.97     84.33 o 
   1   5   1       73.08       83.07     44.81 o 
   3   5   1      156.26      238.12     64.55 o 
   5   5   1      933.30      846.67     88.64 o 
   7   5   1      504.75      910.25     96.22 o 
   9   5   1      210.19      124.63     64.15 o 
  11   5   1      911.60     1083.20    108.66 o 
  13   5   1      434.04      654.27     89.88 o 
  15   5   1     2342.08     2682.96    152.69 o 
  17   5   1     2890.44     2625.21    195.63 o 
  19   5   1     3355.47     3520.82    351.43 o 
  21   5   1      604.08      637.45    253.22 o 
  23   5   1     2013.23     2708.51    361.59 o 
  25   5   1     4675.96     5163.88    578.64 o 
 -24   6   1      530.70      420.03    191.83 o 
 -22   6   1       14.84       34.83    146.78 o 
 -20   6   1     3310.47     3915.82    307.51 o 
 -18   6   1     5253.45     5129.36    278.77 o 
 -16   6   1     2944.51     3361.70    221.83 o 
 -14   6   1      433.37      406.96     95.29 o 
 -12   6   1      367.70      487.78     90.23 o 
 -10   6   1     5541.92     6843.88    270.29 o 
  -8   6   1      990.92      917.94    165.52 o 
  -6   6   1     3612.99     4522.07    302.60 o 
  -4   6   1       65.23      333.50     64.34 o 
  -2   6   1     5597.88     6428.01    237.08 o 
   0   6   1       40.26       29.50     55.85 o 
   2   6   1     6313.06     7856.05    241.67 o 
   4   6   1     4438.51     5891.25    202.76 o 
   6   6   1     1085.24     1399.89    104.65 o 
   8   6   1    11963.19    12485.40    403.85 o 
  10   6   1      867.74     1077.61    115.17 o 
  12   6   1       39.52      106.10    125.41 o 
  14   6   1       15.21      144.55     82.78 o 
  16   6   1      129.28      305.05    118.53 o 
  18   6   1     1067.95     1287.21    224.71 o 
  20   6   1      646.53      856.90    265.15 o 
  22   6   1        9.29      197.43    164.40 o 
  24   6   1     1469.91     1296.92    294.49 o 
 -23   7   1       37.62        2.42    166.58 o 
 -21   7   1      856.11      878.63    239.13 o 
 -19   7   1     1915.43     1967.38    273.19 o 
 -17   7   1     1163.53     1529.61    174.94 o 
 -15   7   1     2999.43     3120.80    336.49 o 
 -13   7   1      674.29     1058.68    122.17 o 
 -11   7   1     4231.64     4546.29    236.19 o 
  -9   7   1      509.88      422.49    101.40 o 
  -7   7   1     2919.71     2339.64    142.95 o 
  -5   7   1       47.81      119.79     65.20 o 
  -3   7   1     1268.68     1652.17    115.33 o 
  -1   7   1     1505.33     1982.57    181.76 o 
   1   7   1      135.37      185.04     70.13 o 
   3   7   1      449.48      648.16     84.89 o 
   5   7   1     1690.34     1399.23    110.82 o 
   7   7   1        0.03      164.42     73.64 o 
   9   7   1       27.74       63.32     86.31 o 
  11   7   1     1258.83     1144.41    182.07 o 
  13   7   1      850.86      865.38    140.21 o 
  15   7   1      150.06      249.75    101.70 o 
  17   7   1      522.49      538.78    136.56 o 
  19   7   1      135.48      267.13    148.74 o 
  21   7   1      328.65      277.86    165.57 o 
  23   7   1      243.54      380.49    183.19 o 
 -22   8   1      550.16      773.31    206.58 o 
 -20   8   1        2.70      260.28    164.41 o 
 -18   8   1      606.36      728.62    160.68 o 
 -16   8   1        6.03       53.83    114.34 o 
 -14   8   1     5154.07     4292.14    221.68 o 
 -12   8   1      319.18      416.19    115.86 o 
 -10   8   1      251.74       80.42    108.51 o 
  -8   8   1     2868.44     3877.95    192.92 o 
  -6   8   1        0.13      -70.20     67.31 o 
  -4   8   1      162.86      407.79     88.27 o 
  -2   8   1      397.69      840.33    110.99 o 
   0   8   1    12700.42    12051.17    404.40 o 
   2   8   1      850.96     1455.34    222.92 o 
   4   8   1     4006.48     3643.26    176.95 o 
   6   8   1     1375.71     1805.87    202.05 o 
   8   8   1     2175.57     2512.60    158.25 o 
  10   8   1     1452.98     1676.07    144.47 o 
  12   8   1      344.68      188.36    103.13 o 
  14   8   1      262.13      368.24    170.69 o 
  16   8   1      359.01      456.46    136.44 o 
  18   8   1      121.25      379.85    149.37 o 
  20   8   1       55.34      -23.55    151.28 o 
  22   8   1      475.89      410.48    190.07 o 
 -21   9   1      100.63       61.39    171.69 o 
 -19   9   1        6.75       48.17    138.36 o 
 -17   9   1       79.67      176.46    203.49 o 
 -15   9   1      233.92       54.82    106.62 o 
 -13   9   1       91.46      -49.01    105.93 o 
 -11   9   1      428.91      482.78    146.84 o 
  -9   9   1     7664.56     6346.30    268.24 o 
  -7   9   1     3574.34     3828.99    201.77 o 
  -5   9   1     9745.85     9628.67    322.42 o 
  -3   9   1    50872.58    48439.86   1320.57 o 
  -1   9   1      728.46     1505.92    355.11 o 
   1   9   1     3780.53     4412.81    285.84 o 
   3   9   1     1042.56     1520.80    166.41 o 
   5   9   1       37.89      292.98    122.23 o 
   7   9   1     1109.39     1362.53    136.08 o 
   9   9   1       17.03      263.83     99.29 o 
  11   9   1      240.43       68.04     93.27 o 
  13   9   1     4754.15     4238.35    229.70 o 
  15   9   1      208.73      194.73    111.92 o 
  17   9   1        4.17      118.68    132.86 o 
  19   9   1     1319.01     1621.99    402.35 o 
 -18  10   1      305.19      -12.09    159.07 o 
 -16  10   1      625.07     1252.13    186.03 o 
 -14  10   1        4.35      124.60    102.56 o 
 -12  10   1       51.25      -60.47    123.40 o 
 -10  10   1     2370.09     2405.45    183.65 o 
  -8  10   1      629.59      835.95    127.43 o 
  -6  10   1     9539.46     9104.84    323.01 o 
  -4  10   1     2663.95     2773.31    201.21 o 
  -2  10   1     3883.46     3635.00    298.94 o 
   0  10   1     2305.22     2975.74    330.83 o 
   2  10   1     1201.38     1076.12    144.69 o 
   4  10   1      326.92      340.68    114.54 o 
   6  10   1      208.36      231.27     98.52 o 
   8  10   1     3099.63     2981.41    192.83 o 
  10  10   1        0.14      126.43     98.91 o 
  12  10   1      635.39      500.64    126.28 o 
  14  10   1      275.07      416.95    154.05 o 
  16  10   1      568.48      823.18    176.90 o 
  18  10   1     1101.52     1159.08    232.32 o 
 -15  11   1      633.72      788.01    218.05 o 
 -13  11   1       17.57      197.55    157.23 o 
 -11  11   1      158.02       77.34    120.62 o 
  -9  11   1     1857.44     1985.63    259.63 o 
  -7  11   1      675.33      704.96    127.28 o 
  -5  11   1      588.60      265.10    134.71 o 
  -3  11   1     1513.67     1028.21    150.63 o 
  -1  11   1     1354.19     1493.19    165.96 o 
   1  11   1       19.82      434.47    145.54 o 
   3  11   1     4123.47     3340.69    279.44 o 
   5  11   1     1158.42     1059.97    259.89 o 
   7  11   1      815.94     1073.96    163.40 o 
   9  11   1        9.05     -136.83    111.10 o 
  11  11   1      217.94      380.21    142.06 o 
  13  11   1       13.65       50.88    134.95 o 
  15  11   1       27.65      270.16    179.75 o 
 -12  12   1        2.60      -48.14    230.05 o 
 -10  12   1     1424.15     1615.22    661.30 o 
  -8  12   1      622.88      680.23    230.19 o 
  -6  12   1      238.86      272.67    202.02 o 
  -4  12   1     2063.84     2752.82    359.54 o 
  -2  12   1      269.47      132.10    168.82 o 
   0  12   1      251.95      541.82    212.85 o 
   2  12   1     1276.48      912.81    249.13 o 
   4  12   1       54.85      835.91    525.87 o 
   6  12   1      674.92      565.23    214.50 o 
   8  12   1      146.30      251.75    186.52 o 
  10  12   1      202.75      145.22    250.45 o 
  12  12   1      105.71      227.36    168.84 o 
  -5  13   1       89.69      559.84    236.28 o 
  -3  13   1      217.03       33.38    188.79 o 
  -1  13   1       58.84      361.82    222.04 o 
   1  13   1     1102.43     1160.38    269.09 o 
   3  13   1      372.55      207.47    372.16 o 
   5  13   1      237.28      113.09    183.98 o 
 -28   0   2      341.19      -90.75    282.81 o 
 -26   0   2      430.68      375.67    304.62 o 
 -24   0   2      822.75      734.47    348.24 o 
 -22   0   2     1520.08     1416.87    374.27 o 
 -20   0   2       62.98      133.67    208.24 o 
 -18   0   2      360.38      216.68    206.13 o 
 -16   0   2     4903.01     4428.60    453.76 o 
 -14   0   2     4675.02     4072.62    404.52 o 
 -12   0   2    50612.03    57300.95   2969.52 o 
 -10   0   2    13642.78    14524.80    597.13 o 
  -8   0   2     6011.09     4030.42    255.37 o 
  -6   0   2   279492.47   272049.00   9353.45 o 
  -4   0   2      392.83      344.87     52.73 o 
   0   0   2     5316.97        1.59     12.31 o 
   4   0   2    48013.87    54146.39   2056.36 o 
   6   0   2      418.46      783.36     69.50 o 
   8   0   2     1177.10     1089.92     84.27 o 
  10   0   2    44541.87    46815.23   1701.85 o 
  12   0   2      488.50      270.15    154.77 o 
  14   0   2    29969.94    31832.46   1774.96 o 
  16   0   2     9555.33    10077.79    735.87 o 
  18   0   2     4802.31     4674.83    503.01 o 
  20   0   2       42.63     -277.54    185.02 o 
  22   0   2     3209.09     3016.65    475.57 o 
  24   0   2      475.85     -111.15    241.30 o 
  26   0   2        0.82      333.46    316.58 o 
  28   0   2       13.82      127.34    311.66 o 
 -27   1   2      124.69       15.19    221.25 o 
 -25   1   2      333.12      652.07    342.61 o 
 -23   1   2     2714.55     3010.47    348.60 o 
 -21   1   2     4288.77     4088.75    371.34 o 
 -19   1   2     1229.51     2010.22    559.29 o 
 -17   1   2       85.93       -9.06    119.80 o 
 -15   1   2     1140.09     1564.30    198.58 o 
 -13   1   2      280.77      284.63     85.25 o 
 -11   1   2     6327.57     8742.48    337.47 o 
  -9   1   2     2361.54     2168.54    135.88 o 
  -7   1   2       98.46       -1.80     28.42 o 
  -5   1   2    11388.37     9698.99    277.78 o 
  -3   1   2    69528.45    62829.37   1406.74 o 
  -1   1   2    27945.03    11096.47    603.61 o 
   1   1   2      674.40      366.36     33.29 o 
   3   1   2    49243.54    42553.37   1412.31 o 
   5   1   2      310.62       47.59     43.67 o 
   7   1   2    41980.50    37688.95   1146.93 o 
   9   1   2        1.62       40.02     48.28 o 
  11   1   2    15557.67    16057.58    533.29 o 
  13   1   2     2940.73     3807.00    317.78 o 
  15   1   2     9056.81     8416.28    353.32 o 
  17   1   2     4174.58     3223.56    292.75 o 
  19   1   2      598.14      600.69    181.32 o 
  21   1   2       38.88     -146.52    149.60 o 
  23   1   2     5765.85     4469.61    414.23 o 
  25   1   2      455.51      943.61    263.60 o 
  27   1   2      953.04      185.64    237.19 o 
 -28   2   2      518.70      690.14    379.54 o 
 -26   2   2      134.91      163.09    212.04 o 
 -24   2   2       15.02      393.10    350.00 o 
 -22   2   2     2250.63     2037.00    497.38 o 
 -20   2   2    12005.50    13564.48   1922.34 o 
 -18   2   2       60.51      -56.06     98.27 o 
 -16   2   2     1267.90     1192.02    155.77 o 
 -14   2   2     7363.03     7553.87    331.04 o 
 -12   2   2    31379.27    33223.68    793.94 o 
 -10   2   2     3913.36     4440.70    148.49 o 
  -8   2   2    42771.70    44426.14   1088.63 o 
  -6   2   2     3363.05     3188.10    131.51 o 
  -4   2   2     5269.35     5821.73    183.75 o 
  -2   2   2    68662.88    65194.66   1641.62 o 
   0   2   2    17849.95    17121.26    364.21 o 
   2   2   2    48140.66    44459.28   1125.14 o 
   4   2   2     7857.17     5511.31    189.89 o 
   6   2   2     1236.79     1064.04     85.81 o 
   8   2   2     3846.11     3893.81    153.23 o 
  10   2   2    12542.11    14109.75    415.77 o 
  12   2   2     9838.64    10331.21    333.53 o 
  14   2   2     2193.40     2881.16    365.20 o 
  16   2   2      185.35      303.49     91.79 o 
  18   2   2     1435.46     1260.14    221.26 o 
  20   2   2      233.23      238.65    173.49 o 
  22   2   2     1331.34     1448.12    690.50 o 
  24   2   2      229.81      285.32    207.78 o 
  26   2   2      458.31     1111.13    271.26 o 
  28   2   2       14.37      -39.04    205.77 o 
 -27   3   2       56.04      267.49    229.37 o 
 -25   3   2      219.63     -182.09    179.03 o 
 -23   3   2      756.20      527.96    259.95 o 
 -21   3   2     7371.17     8061.37    612.33 o 
 -19   3   2     1472.19     1623.58    203.68 o 
 -17   3   2        9.65      450.24     96.92 o 
 -15   3   2       26.26      134.91     97.59 o 
 -13   3   2        5.74       34.13     48.77 o 
 -11   3   2    11873.80    14037.05    374.96 o 
  -9   3   2     2719.84     3146.63    128.86 o 
  -7   3   2      283.57      143.09     73.56 o 
  -5   3   2     2423.90     2898.44    126.19 o 
  -3   3   2        0.15       -1.11     59.00 o 
  -1   3   2       15.52      101.84     65.27 o 
   1   3   2        8.82        2.51     40.76 o 
   3   3   2      176.34      298.09     62.19 o 
   5   3   2    22821.79    19910.28    615.66 o 
   7   3   2      208.18      167.53     57.35 o 
   9   3   2       24.60      160.07     97.44 o 
  11   3   2     2532.42     3417.13    299.76 o 
  13   3   2     1247.95     1572.93    124.90 o 
  15   3   2     2489.97     2415.97    164.09 o 
  17   3   2     1376.25     1305.54    148.05 o 
  19   3   2     4375.16     4535.84    374.13 o 
  21   3   2     1900.74     2756.03    333.20 o 
  23   3   2     3604.79     3481.95    603.61 o 
  25   3   2     1607.26     1438.73    293.57 o 
  27   3   2       26.67      280.84    429.49 o 
 -26   4   2      969.94      935.36    315.52 o 
 -24   4   2      613.71      788.88    250.47 o 
 -22   4   2      101.68      177.62    149.10 o 
 -20   4   2      218.69       48.67    131.28 o 
 -18   4   2     2931.99     2530.43    233.08 o 
 -16   4   2      496.46      444.91    131.48 o 
 -14   4   2     3231.02     3654.22    163.68 o 
 -12   4   2    12489.64    14702.13    401.97 o 
 -10   4   2     2153.19     2763.99    132.51 o 
  -8   4   2    32221.86    34986.38    939.44 o 
  -6   4   2     4656.80     5529.89    205.83 o 
  -4   4   2     1122.68      780.72    112.24 o 
  -2   4   2     7399.81     5353.50    249.77 o 
   0   4   2    46542.81    38925.46   1013.63 o 
   2   4   2     8809.15     8897.57    243.60 o 
   4   4   2    33206.30    34757.29    917.33 o 
   6   4   2    10746.31    13081.13    753.45 o 
   8   4   2     7440.45     5822.50    213.46 o 
  10   4   2     1562.59     2170.88    178.43 o 
  12   4   2     1847.47     1898.80    117.29 o 
  14   4   2      205.22      610.44    197.50 o 
  16   4   2      528.70      695.84    172.12 o 
  18   4   2        3.25      -80.85    103.80 o 
  20   4   2      134.17      178.12    271.20 o 
  22   4   2      125.53      239.58    183.19 o 
  24   4   2     3384.13     3474.81    392.04 o 
  26   4   2       91.71      197.80    221.62 o 
 -25   5   2        1.00     -282.22    188.15 o 
 -23   5   2       82.61      -64.05    144.72 o 
 -21   5   2       84.58      244.47    152.97 o 
 -19   5   2       33.59       23.62    125.16 o 
 -17   5   2      464.88      819.91    132.63 o 
 -15   5   2     1803.07     1902.94    133.26 o 
 -13   5   2     5954.15     5642.03    215.71 o 
 -11   5   2      457.22      557.65     82.96 o 
  -9   5   2      103.41      102.51     64.88 o 
  -7   5   2      333.53      267.65     95.97 o 
  -5   5   2     2166.81     2723.91    145.09 o 
  -3   5   2    47178.97    46682.42   1089.25 o 
  -1   5   2      144.92      128.80     64.45 o 
   1   5   2     2491.79     2866.92    259.68 o 
   3   5   2     3535.94     3134.36    181.39 o 
   5   5   2      258.99      547.98    128.85 o 
   7   5   2    10471.87    13831.50    420.56 o 
   9   5   2    10397.81    10555.11    430.54 o 
  11   5   2      604.22      838.23    100.03 o 
  13   5   2      109.40       74.00     67.14 o 
  15   5   2      707.09      836.31    123.56 o 
  17   5   2      338.15      270.83    187.14 o 
  19   5   2     1553.41     1174.16    194.60 o 
  21   5   2      128.40      132.06    245.88 o 
  23   5   2        7.43      153.98    206.32 o 
  25   5   2       19.29      -78.63    202.41 o 
 -24   6   2       83.93      -77.04    228.41 o 
 -22   6   2      585.19      525.05    256.91 o 
 -20   6   2      184.10      144.79    145.95 o 
 -18   6   2     1728.31     1770.67    231.09 o 
 -16   6   2    11806.25    13232.40    464.66 o 
 -14   6   2      897.35      981.43    179.76 o 
 -12   6   2     2605.02     3405.53    241.95 o 
 -10   6   2     3928.82     4335.70    213.73 o 
  -8   6   2       76.87      124.39    106.52 o 
  -6   6   2     9770.37    10410.49    350.48 o 
  -4   6   2      752.90      934.59     88.27 o 
  -2   6   2     2501.45     3336.09    169.68 o 
   0   6   2       28.43       28.01     56.15 o 
   2   6   2     5743.42     5756.75    275.14 o 
   4   6   2    16494.74    14943.83    402.21 o 
   6   6   2     1395.77     1529.67    108.60 o 
   8   6   2      119.56      809.76    574.24 o 
  10   6   2     6713.66     6635.79    263.06 o 
  12   6   2     1879.45     2012.07    152.56 o 
  14   6   2     3663.73     3647.77    185.27 o 
  16   6   2     1023.04     1839.77    253.65 o 
  18   6   2       10.34      162.82    117.53 o 
  20   6   2      320.70      466.30    167.94 o 
  22   6   2        1.53       31.70    191.25 o 
  24   6   2     1048.82     1492.17    374.62 o 
 -23   7   2      106.40      173.60    180.06 o 
 -21   7   2      145.54      206.88    159.10 o 
 -19   7   2      369.45      323.92    154.78 o 
 -17   7   2       59.92      138.20    115.61 o 
 -15   7   2     1991.86     2147.64    162.39 o 
 -13   7   2     4679.97     5148.26    252.49 o 
 -11   7   2        4.96       86.83     86.59 o 
  -9   7   2      438.92      223.02     87.41 o 
  -7   7   2     1086.63     1389.93    118.61 o 
  -5   7   2      857.75      901.07     97.84 o 
  -3   7   2       22.43      -43.42     53.35 o 
  -1   7   2      526.83      674.77     91.53 o 
   1   7   2      430.93      408.84     82.27 o 
   3   7   2      131.37      309.79     71.46 o 
   5   7   2      149.66      151.77     66.13 o 
   7   7   2     1809.99     2355.39    142.07 o 
   9   7   2     1267.21     1242.09    131.58 o 
  11   7   2       13.18       -5.65     80.54 o 
  13   7   2     1792.42     1941.96    165.72 o 
  15   7   2     3067.04     3064.55    221.12 o 
  17   7   2        6.25       48.75    112.04 o 
  19   7   2       33.94      209.31    179.00 o 
  21   7   2     5885.84     5972.19    564.10 o 
  23   7   2       18.30     -128.28    197.57 o 
 -22   8   2       36.06      252.30    175.03 o 
 -20   8   2        7.47       33.35    157.79 o 
 -18   8   2     2450.37     2344.38    222.19 o 
 -16   8   2     2590.14     2961.84    303.61 o 
 -14   8   2      687.78      813.02    127.97 o 
 -12   8   2       48.62       96.11    110.68 o 
 -10   8   2      241.86      278.59    105.58 o 
  -8   8   2     4198.61     4127.31    201.03 o 
  -6   8   2      283.63      354.55     88.68 o 
  -4   8   2     1935.58     2420.73    147.66 o 
  -2   8   2     2199.44     2186.50    162.47 o 
   0   8   2     1014.26     1698.85    235.78 o 
   2   8   2     6053.87     5996.48    255.73 o 
   4   8   2      670.28      888.34    104.28 o 
   6   8   2    10359.32    10448.35    357.79 o 
   8   8   2      581.09      465.14    122.14 o 
  10   8   2       31.75       47.01     93.27 o 
  12   8   2      188.78       45.20    110.38 o 
  14   8   2     1042.10     1179.31    153.79 o 
  16   8   2     1444.65     1603.29    188.92 o 
  18   8   2      275.81      453.21    193.54 o 
  20   8   2     1161.15     1320.11    422.42 o 
  22   8   2       22.93      -26.85    158.46 o 
 -21   9   2       72.03     -126.38    166.53 o 
 -19   9   2        7.75     -100.76    130.04 o 
 -17   9   2      203.15      526.63    153.89 o 
 -15   9   2        7.65       -0.29    104.76 o 
 -13   9   2       27.36      -14.29     97.73 o 
 -11   9   2      513.73      292.32    105.85 o 
  -9   9   2     1180.19     1615.61    149.03 o 
  -7   9   2      948.92      770.39    117.68 o 
  -5   9   2     3213.89     3792.08    337.42 o 
  -3   9   2    12785.25    14527.62    855.60 o 
  -1   9   2       87.03      675.24    155.20 o 
   1   9   2     1625.58     1836.32    169.48 o 
   3   9   2     7850.82     7629.07    312.35 o 
   5   9   2      594.46      934.96    116.94 o 
   7   9   2     2912.01     2995.40    178.12 o 
   9   9   2     4484.38     4773.68    227.57 o 
  11   9   2      233.86      329.46    127.88 o 
  13   9   2       70.24       50.82     99.62 o 
  15   9   2      485.09      659.58    174.46 o 
  17   9   2      209.63       94.24    133.01 o 
  19   9   2        0.67       82.39    156.95 o 
 -18  10   2      102.73       40.28    164.57 o 
 -16  10   2       25.69      415.62    174.23 o 
 -14  10   2     1388.70     1584.08    241.42 o 
 -12  10   2        2.21      -99.05    103.26 o 
 -10  10   2      596.24      641.52    126.16 o 
  -8  10   2     7644.37     6735.67    379.31 o 
  -6  10   2      609.21      853.56    187.47 o 
  -4  10   2     4105.80     4513.49    317.66 o 
  -2  10   2     2847.32     2949.78    203.59 o 
   0  10   2     6527.01     5503.00    272.42 o 
   2  10   2      119.43       -0.33     91.31 o 
   4  10   2        3.80      -94.63     83.27 o 
   6  10   2       33.01      142.94     89.72 o 
   8  10   2     2715.47     2842.78    189.30 o 
  10  10   2      427.76      360.81    111.91 o 
  12  10   2       71.12      239.64    123.27 o 
  14  10   2       90.26     -147.82    120.89 o 
  16  10   2     1119.26      852.96    242.79 o 
  18  10   2      649.69      653.22    204.01 o 
 -15  11   2      154.10      340.07    185.75 o 
 -13  11   2        0.52       79.29    125.77 o 
 -11  11   2      312.04      278.14    119.52 o 
  -9  11   2       11.23      151.66    113.37 o 
  -7  11   2       69.19      -72.38    100.69 o 
  -5  11   2      987.03      744.08    168.65 o 
  -3  11   2      152.51      240.99    127.62 o 
  -1  11   2     6523.42     6785.99    380.41 o 
   1  11   2     3822.06     3905.22    393.32 o 
   3  11   2      316.95      375.42    138.49 o 
   5  11   2      207.33      231.75    236.53 o 
   7  11   2     1066.33      963.60    200.92 o 
   9  11   2       11.93     -128.33    123.98 o 
  11  11   2      860.27     1035.27    202.67 o 
  13  11   2        1.31      -13.92    136.77 o 
  15  11   2        0.28     -206.19    200.82 o 
 -12  12   2        0.09      197.54    161.36 o 
 -10  12   2      249.74      331.58    164.81 o 
  -8  12   2      575.29      747.50    232.91 o 
  -6  12   2        4.68      -92.72    170.21 o 
  -4  12   2     1007.60     1182.09    277.89 o 
  -2  12   2      698.17      364.62    247.28 o 
   0  12   2      534.78      339.20    193.86 o 
   2  12   2       35.28       85.68    126.56 o 
   4  12   2      165.26      -20.56    129.42 o 
   6  12   2       49.95        6.07    141.83 o 
   8  12   2      451.31      552.60    173.90 o 
  10  12   2      753.87     1311.99    285.53 o 
  12  12   2      375.08       -2.37    143.07 o 
  -5  13   2        0.00      232.68    197.81 o 
  -3  13   2       21.32      284.28    204.64 o 
  -1  13   2      444.16      280.65    193.89 o 
   1  13   2       81.94        6.32    179.04 o 
   3  13   2       94.45       10.79    176.57 o 
   5  13   2     1098.47     1234.04    292.48 o 
 -27   1   3      149.96     -254.14    169.42 o 
 -25   1   3     1862.94     1761.84    305.12 o 
 -23   1   3       85.28     -132.92    155.66 o 
 -21   1   3      571.63      797.91    214.22 o 
 -19   1   3      902.41     1127.62    279.65 o 
 -17   1   3        0.50       43.04    102.28 o 
 -15   1   3      886.05      983.83    211.84 o 
 -13   1   3     1262.78     1208.06    132.42 o 
 -11   1   3    21833.80    22856.02    733.60 o 
  -9   1   3      416.36      482.67     54.54 o 
  -7   1   3     4177.93     3390.81    126.98 o 
  -5   1   3     5122.44     6709.60    200.86 o 
  -3   1   3   138530.17   123679.81   3119.20 o 
  -1   1   3    18472.78    13153.24    346.77 o 
   1   1   3    67510.80    55725.05   1376.82 o 
   3   1   3      163.25      350.36     52.23 o 
   5   1   3       43.80      -25.66     90.40 o 
   7   1   3     3307.84     3200.16    224.66 o 
   9   1   3     1023.97     1272.12    100.17 o 
  11   1   3     2086.00     2710.09    218.06 o 
  13   1   3     2344.79     2126.58    147.55 o 
  15   1   3    10037.40    10294.39    386.69 o 
  17   1   3     1804.74     2164.06    319.75 o 
  19   1   3       38.10      256.54    162.89 o 
  21   1   3       88.87      -96.98    152.81 o 
  23   1   3      500.50      926.98    235.21 o 
  25   1   3      178.53      310.57    409.79 o 
  27   1   3      658.23      619.56    265.86 o 
 -28   2   3     2045.98     2416.20    387.01 o 
 -26   2   3      385.50      263.56    209.22 o 
 -24   2   3     5642.30     4640.91    510.05 o 
 -22   2   3       29.76       94.04    163.56 o 
 -20   2   3    22885.24    22255.54    991.92 o 
 -18   2   3      745.13      643.35    137.84 o 
 -16   2   3      727.67      730.80    132.08 o 
 -14   2   3     2736.40     2427.43    183.19 o 
 -12   2   3     7450.37     7740.20    252.93 o 
 -10   2   3     2078.98     1815.19     90.88 o 
  -8   2   3     2721.56     2388.34    100.62 o 
  -6   2   3      616.46      502.59     55.30 o 
  -4   2   3     8881.56     8934.48    251.30 o 
  -2   2   3       57.23      -46.36     30.91 o 
   0   2   3     1056.43     1189.51     71.21 o 
   2   2   3    22203.63    21988.62    573.16 o 
   4   2   3      134.19      106.69     40.60 o 
   6   2   3     6982.71     6233.08    325.50 o 
   8   2   3     9496.94     8409.09    303.39 o 
  10   2   3     3223.15     3486.76    318.85 o 
  12   2   3      278.86     1580.70    601.85 o 
  14   2   3    15656.14    16146.81    565.01 o 
  16   2   3      661.38      647.89    106.86 o 
  18   2   3      420.08      470.73    167.49 o 
  20   2   3     2695.63     2448.39    302.36 o 
  22   2   3     2387.43     1623.57    273.71 o 
  24   2   3      499.96      238.31    223.01 o 
  26   2   3      132.64       50.88    196.45 o 
 -27   3   3      221.03      128.01    220.02 o 
 -25   3   3        7.48      285.71    212.54 o 
 -23   3   3      107.10      493.18    209.48 o 
 -21   3   3    12876.58    13280.75    562.38 o 
 -19   3   3      585.77      439.35    161.09 o 
 -17   3   3     4330.68     4275.47    301.02 o 
 -15   3   3     2247.22     1918.59    151.03 o 
 -13   3   3      131.14      233.66     56.89 o 
 -11   3   3     6666.53     6465.51    207.31 o 
  -9   3   3    10556.15     9916.08    278.45 o 
  -7   3   3     1991.73     1607.76    135.18 o 
  -5   3   3      925.23      662.43    101.91 o 
  -3   3   3    21244.79    17908.49    494.23 o 
  -1   3   3    49633.52    44310.04   1011.75 o 
   1   3   3      473.06      285.08     40.69 o 
   3   3   3    18420.51    16195.12    442.56 o 
   5   3   3     2953.14     2806.71    214.47 o 
   7   3   3      502.58      510.70     62.55 o 
   9   3   3     6662.88     6793.18    283.41 o 
  11   3   3     4273.28     5902.01    226.40 o 
  13   3   3     1537.93     1659.40    130.08 o 
  15   3   3     1450.03     1686.42    160.35 o 
  17   3   3      466.93      482.72    116.99 o 
  19   3   3     2980.66     3342.54    602.21 o 
  21   3   3       30.08       93.07    179.60 o 
  23   3   3     1867.64     2268.49    333.43 o 
  25   3   3     2113.90     2023.89    329.79 o 
  27   3   3        8.85     -133.50    201.56 o 
 -26   4   3      950.80      492.85    258.64 o 
 -24   4   3      106.05      -49.73    181.67 o 
 -22   4   3     2101.05     1559.76    221.30 o 
 -20   4   3     1033.89      888.04    181.48 o 
 -18   4   3      274.54      428.19    166.09 o 
 -16   4   3     2599.28     2428.99    173.07 o 
 -14   4   3     1907.91     2326.99    131.79 o 
 -12   4   3     2024.24     2650.64    134.18 o 
 -10   4   3       31.86      463.34    371.04 o 
  -8   4   3     6635.96     8063.43    279.74 o 
  -6   4   3     5898.11     6538.68    232.15 o 
  -4   4   3    34503.93    35604.29    945.84 o 
  -2   4   3    24083.71    24943.71    598.19 o 
   0   4   3       36.85      169.36     48.74 o 
   2   4   3     1430.75     2053.12     92.30 o 
   4   4   3    22926.63    24605.79    664.89 o 
   6   4   3    16335.37    16483.53    469.99 o 
   8   4   3     5853.25     7180.50    246.66 o 
  10   4   3     9258.98     8444.44    404.71 o 
  12   4   3        8.20      257.09    119.41 o 
  14   4   3       14.09      -44.63     72.09 o 
  16   4   3      382.35      663.23    130.53 o 
  18   4   3     1476.83     2077.71    271.11 o 
  20   4   3     2602.27     2413.64    313.24 o 
  22   4   3     6043.43     6339.80    486.18 o 
  24   4   3     5999.08     6221.92    508.33 o 
  26   4   3        0.51      103.59    281.40 o 
 -25   5   3       65.28     -218.41    145.61 o 
 -23   5   3       13.23     -129.07    148.35 o 
 -21   5   3     1270.66     1767.26    235.41 o 
 -19   5   3      824.33      569.51    186.46 o 
 -17   5   3     7000.68     7886.59    327.78 o 
 -15   5   3     4177.01     4038.88    186.96 o 
 -13   5   3       33.95        0.01     81.40 o 
 -11   5   3     2260.44     2832.57    145.59 o 
  -9   5   3      704.24      613.36     88.44 o 
  -7   5   3       55.11      198.80     68.17 o 
  -5   5   3     2689.73     2595.23    205.66 o 
  -3   5   3     5946.76     9322.99    501.47 o 
  -1   5   3     6558.55     7139.18    252.84 o 
   1   5   3    26272.37    26156.11    632.13 o 
   3   5   3    20308.67    19671.84    493.31 o 
   5   5   3    26327.98    26792.72    655.59 o 
   7   5   3     3858.22     6706.34    599.55 o 
   9   5   3      114.14      610.05    299.66 o 
  11   5   3      367.00      383.79     90.98 o 
  13   5   3     1290.71     1319.94    113.99 o 
  15   5   3     3685.45     3625.41    329.00 o 
  17   5   3      150.68      128.16    105.33 o 
  19   5   3      379.78      402.67    150.15 o 
  21   5   3       40.33      -10.37    184.41 o 
  23   5   3      264.08      466.09    233.72 o 
  25   5   3     1098.96     1469.79    309.19 o 
 -24   6   3       90.88       76.54    169.39 o 
 -22   6   3       12.15     -111.04    145.17 o 
 -20   6   3       10.46     -179.84    119.89 o 
 -18   6   3       38.78     -121.94    103.84 o 
 -16   6   3     3428.88     3904.03    236.82 o 
 -14   6   3     2865.33     3735.74    189.73 o 
 -12   6   3     5437.94     6285.78    257.99 o 
 -10   6   3     8437.75     8117.99    303.15 o 
  -8   6   3      398.87      316.92    163.48 o 
  -6   6   3     3284.00     3136.63    173.44 o 
  -4   6   3       44.38       32.20     50.19 o 
  -2   6   3     2023.86     1989.54    112.80 o 
   0   6   3     2722.51     1984.55    148.44 o 
   2   6   3        0.48       15.06     87.83 o 
   4   6   3     6180.37     5858.28    276.49 o 
   6   6   3     3833.70     3542.85    157.41 o 
   8   6   3     1146.74     1222.48    116.79 o 
  10   6   3     1126.85     1794.56    263.00 o 
  12   6   3      216.33      283.18     97.59 o 
  14   6   3     3532.95     4005.72    234.33 o 
  16   6   3     7117.55     7715.09    330.27 o 
  18   6   3       39.26     -151.36    103.13 o 
  20   6   3     3960.19     3661.38    346.97 o 
  22   6   3      233.79      145.67    273.67 o 
  24   6   3     1151.33     1235.70    634.92 o 
 -23   7   3        4.12      208.94    176.93 o 
 -21   7   3      965.95     1065.19    207.67 o 
 -19   7   3      275.76      265.96    152.16 o 
 -17   7   3     1429.73     1374.57    184.71 o 
 -15   7   3     4457.20     4878.54    231.38 o 
 -13   7   3     6494.23     6913.24    266.43 o 
 -11   7   3     1296.08     1925.19    164.65 o 
  -9   7   3     1039.53     1219.26    134.33 o 
  -7   7   3        8.40       22.22     63.83 o 
  -5   7   3      515.77      466.29     82.03 o 
  -3   7   3      260.73      129.91     64.18 o 
  -1   7   3      584.18      603.64     91.77 o 
   1   7   3      372.06      637.16    110.38 o 
   3   7   3        0.34       33.66     56.81 o 
   5   7   3      203.69      774.58    126.14 o 
   7   7   3       43.69      172.94     91.68 o 
   9   7   3     3997.49     3729.71    203.06 o 
  11   7   3     2631.57     2678.03    180.64 o 
  13   7   3      379.10      283.77    120.02 o 
  15   7   3      482.93      504.22    110.33 o 
  17   7   3       10.11     -108.31    106.63 o 
  19   7   3     1159.74     1212.47    208.59 o 
  21   7   3      306.82      568.35    187.60 o 
  23   7   3      136.77      112.92    225.40 o 
 -22   8   3     1387.81     1333.66    238.77 o 
 -20   8   3      418.37      167.37    159.57 o 
 -18   8   3      240.06      142.48    130.30 o 
 -16   8   3       36.99      -98.88    112.47 o 
 -14   8   3      102.04       26.37     94.26 o 
 -12   8   3     1764.32     1731.24    152.70 o 
 -10   8   3      167.61      236.70    116.98 o 
  -8   8   3     3348.03     3326.71    182.75 o 
  -6   8   3      550.74      634.86    152.34 o 
  -4   8   3     8416.54     7233.44    256.38 o 
  -2   8   3     3722.42     4009.79    207.49 o 
   0   8   3     6014.96     4923.87    226.00 o 
   2   8   3      832.50     1351.40    129.73 o 
   4   8   3     2640.36     2953.67    159.17 o 
   6   8   3      234.94      470.00    198.12 o 
   8   8   3     1521.55     1523.34    176.32 o 
  10   8   3     3442.79     3450.12    255.29 o 
  12   8   3      927.06      938.84    139.10 o 
  14   8   3       42.54      177.32    146.93 o 
  16   8   3     5825.27     5869.95    480.20 o 
  18   8   3      218.97      337.27    142.11 o 
  20   8   3      206.58      135.69    164.37 o 
  22   8   3      627.83      946.81    249.53 o 
 -21   9   3      528.28      274.12    186.33 o 
 -19   9   3        1.82      181.87    146.11 o 
 -17   9   3     4156.82     3708.84    267.81 o 
 -15   9   3      132.20      100.05    103.54 o 
 -13   9   3     1176.50     1286.95    149.68 o 
 -11   9   3      357.44      297.99    136.45 o 
  -9   9   3     1610.71     1847.14    155.15 o 
  -7   9   3      134.52      206.93     99.40 o 
  -5   9   3     7438.08     7502.84    277.89 o 
  -3   9   3     5955.57     7373.75    304.39 o 
  -1   9   3    16812.60    15889.85    550.06 o 
   1   9   3     1159.45     1535.87    147.60 o 
   3   9   3      734.94      887.63    272.28 o 
   5   9   3     1887.06     1946.56    176.44 o 
   7   9   3     4525.97     4989.68    225.85 o 
   9   9   3      668.46     1008.82    127.82 o 
  11   9   3       27.39       64.18     94.74 o 
  13   9   3      568.61      431.62    115.24 o 
  15   9   3      545.93      457.41    161.81 o 
  17   9   3       28.52       40.73    129.60 o 
  19   9   3     1011.35      825.18    221.88 o 
 -18  10   3       17.30       47.25    196.47 o 
 -16  10   3     4695.27     5417.43    379.74 o 
 -14  10   3       62.09      239.25    119.43 o 
 -12  10   3      385.96      511.10    124.01 o 
 -10  10   3     4815.22     5313.33    256.28 o 
  -8  10   3      358.84     1327.45    250.32 o 
  -6  10   3     1776.86     2054.51    165.83 o 
  -4  10   3     6402.94     6514.28    392.22 o 
  -2  10   3     1801.99     1985.87    206.54 o 
   0  10   3       17.98      129.52     97.30 o 
   2  10   3      115.93       95.68     95.84 o 
   4  10   3      168.52      -32.51     89.28 o 
   6  10   3        8.69     -125.31    100.48 o 
   8  10   3       30.12       34.44    110.58 o 
  10  10   3        7.59       42.13    112.02 o 
  12  10   3     2803.16     2877.51    234.10 o 
  14  10   3       44.04      -18.05    145.82 o 
  16  10   3        1.73      150.59    142.49 o 
  18  10   3       77.42      266.00    187.05 o 
 -15  11   3      390.17      420.19    185.91 o 
 -13  11   3      453.00      305.60    149.14 o 
 -11  11   3        0.05       88.03    124.69 o 
  -9  11   3      361.72      321.47    135.58 o 
  -7  11   3     1104.84      959.11    192.63 o 
  -5  11   3       62.69       -6.27    122.21 o 
  -3  11   3     2136.47     2497.72    247.45 o 
  -1  11   3       62.58      399.06    147.86 o 
   1  11   3      215.02      268.78    138.80 o 
   3  11   3     2528.85     2205.69    239.83 o 
   5  11   3      205.87      223.95    144.98 o 
   7  11   3      701.08      639.44    173.16 o 
   9  11   3      307.18      174.99    148.21 o 
  11  11   3      932.14      531.44    219.14 o 
  13  11   3     2533.82     2598.32    281.20 o 
  15  11   3      896.99      859.72    303.56 o 
 -12  12   3      586.41      282.09    279.07 o 
 -10  12   3      219.66      -22.25    144.21 o 
  -8  12   3      108.39     -138.01    182.52 o 
  -6  12   3      449.84      380.77    205.22 o 
  -4  12   3      776.08      808.93    183.06 o 
  -2  12   3     1186.29     1314.59    209.06 o 
   0  12   3     2892.69     3024.36    277.80 o 
   2  12   3      800.39      621.33    245.77 o 
   4  12   3      323.39      331.67    148.39 o 
   6  12   3      312.06      413.39    155.26 o 
   8  12   3      209.37      325.26    159.01 o 
  10  12   3      490.63      737.98    200.52 o 
  -5  13   3     1933.94     2744.38    694.72 o 
  -3  13   3        9.13     -195.74    130.50 o 
  -1  13   3      472.26      472.69    359.14 o 
   1  13   3        5.93      -60.15    254.32 o 
   3  13   3        0.98        6.53    163.84 o 
   5  13   3      113.69       90.68    183.20 o 
 -28   0   4        5.65      102.01    299.70 o 
 -26   0   4     1896.79     2033.85    475.57 o 
 -24   0   4      108.35      234.27    283.51 o 
 -22   0   4      659.81        7.04    245.53 o 
 -20   0   4     1088.11     1205.82    326.43 o 
 -18   0   4      298.03      404.52    220.90 o 
 -16   0   4      599.14      516.38    212.46 o 
 -14   0   4     8104.27     7879.37    407.45 o 
 -12   0   4     1370.84     2089.56    415.77 o 
 -10   0   4     2322.12     1903.96    164.08 o 
  -8   0   4    17179.99    19736.60    757.09 o 
  -6   0   4    20312.07    23076.65    852.08 o 
  -4   0   4   163113.33   152017.77   5230.60 o 
  -2   0   4     4778.59     5906.20    497.38 o 
   0   0   4      161.28      -43.27     28.84 o 
   4   0   4   457225.06   448487.41  21902.40 o 
   6   0   4      109.86       25.91     75.28 o 
   8   0   4      255.41      274.21     64.22 o 
  10   0   4      349.80      170.25     60.15 o 
  12   0   4       41.25        4.19     76.68 o 
  14   0   4     1467.24     1411.46    109.94 o 
  16   0   4     4255.52     4936.53    500.20 o 
  18   0   4      237.13      196.28    226.53 o 
  20   0   4     1793.17     2312.44    417.89 o 
  22   0   4      594.20      403.82    277.18 o 
  24   0   4     1284.33      960.29    368.64 o 
  26   0   4      790.27      717.58    369.34 o 
  28   0   4       28.12      372.86    339.80 o 
 -27   1   4      204.46       87.97    199.38 o 
 -25   1   4     1537.27     1812.13    306.60 o 
 -23   1   4      506.15      387.68    285.98 o 
 -21   1   4      515.39      502.35    194.45 o 
 -19   1   4     5278.38     4722.36    453.06 o 
 -17   1   4      694.52      719.07    134.00 o 
 -15   1   4     3060.07     3500.78    223.25 o 
 -13   1   4      514.34     1127.41    228.26 o 
 -11   1   4     2136.30     2301.53    162.37 o 
  -9   1   4    23889.28    22473.46    691.41 o 
  -7   1   4     8959.24     8505.13    254.29 o 
  -5   1   4    10967.59    13291.83    322.39 o 
  -3   1   4    24673.10    23473.66    609.91 o 
  -1   1   4    16568.30    15116.49    347.06 o 
   1   1   4    16724.18    15015.91    457.93 o 
   3   1   4     5568.57     5841.61    403.11 o 
   5   1   4     2609.83     1971.81    127.43 o 
   7   1   4    17093.38    14297.78    556.07 o 
   9   1   4    27106.97    25437.38    793.33 o 
  11   1   4     3521.26     5492.08    215.71 o 
  13   1   4    20287.05    20941.25    691.40 o 
  15   1   4        1.92      379.13    255.37 o 
  17   1   4       21.85      203.22    138.03 o 
  19   1   4     1194.04      942.66    208.18 o 
  21   1   4       29.20     -208.39    355.98 o 
  23   1   4       46.61      432.17    462.21 o 
  25   1   4       25.66     -128.48    235.32 o 
  27   1   4        1.33       68.49    203.93 o 
 -28   2   4      507.29      363.16    245.56 o 
 -26   2   4      197.18       28.54    195.29 o 
 -24   2   4      894.33      461.72    212.75 o 
 -22   2   4       21.16      255.13    180.14 o 
 -20   2   4     2205.41     2184.84    223.50 o 
 -18   2   4      121.47      -55.58     99.97 o 
 -16   2   4     1762.90     1753.06    265.62 o 
 -14   2   4     4286.28     3889.63    166.29 o 
 -12   2   4       67.32      182.10    119.59 o 
 -10   2   4      339.21      404.79     54.45 o 
  -8   2   4      146.21      117.73     43.80 o 
  -6   2   4    70327.35    77756.23   1754.46 o 
  -4   2   4    15676.40    17607.10    423.99 o 
  -2   2   4     5241.64     3470.40    127.46 o 
   0   2   4    62822.96    58765.18   1200.47 o 
   2   2   4      266.11      477.88     38.84 o 
   4   2   4      259.34      370.03     67.65 o 
   6   2   4     4418.28     5629.80    317.12 o 
   8   2   4       52.67      -10.56     62.13 o 
  10   2   4      371.05      368.68     78.86 o 
  12   2   4      686.06      933.18    110.23 o 
  14   2   4     2086.16     5176.43    377.79 o 
  16   2   4     2085.30     2610.15    182.29 o 
  18   2   4      238.51       49.88    377.43 o 
  20   2   4      331.08      463.19    194.10 o 
  22   2   4      768.38      474.05    197.24 o 
  24   2   4     4099.15     4571.34    438.73 o 
  26   2   4       16.09       58.11    213.46 o 
 -27   3   4      144.80      -99.27    207.65 o 
 -25   3   4      351.94      186.80    205.14 o 
 -23   3   4     6134.93     5477.98    450.98 o 
 -21   3   4     6003.25     5887.85    640.68 o 
 -19   3   4      279.49      509.07    148.36 o 
 -17   3   4     1550.89     1821.51    192.51 o 
 -15   3   4      413.31      570.99     80.60 o 
 -13   3   4      548.75     1260.68     92.58 o 
 -11   3   4     1275.54     1450.59    145.69 o 
  -9   3   4     2940.16     3112.50    129.10 o 
  -7   3   4    34467.17    34186.00    806.11 o 
  -5   3   4    11203.87     9559.96    259.51 o 
  -3   3   4       27.92       -6.00     43.30 o 
  -1   3   4    10030.34     9552.80    250.70 o 
   1   3   4     1785.39     1800.17     75.16 o 
   3   3   4     5048.99     4920.04    148.99 o 
   5   3   4     1160.53     1080.07     75.07 o 
   7   3   4    27319.51    28547.39    761.20 o 
   9   3   4     5205.24     5645.78    360.68 o 
  11   3   4     9645.94    10269.77    335.67 o 
  13   3   4      543.83      773.22    107.65 o 
  15   3   4      403.58      384.56    197.22 o 
  17   3   4      120.51      194.09    103.13 o 
  19   3   4     1360.22     1782.89    314.12 o 
  21   3   4       69.97      -28.43    169.13 o 
  23   3   4      164.39      182.22    191.36 o 
  25   3   4     1186.41     1660.59    319.51 o 
  27   3   4      907.19      524.42    254.45 o 
 -26   4   4       82.21      100.53    211.63 o 
 -24   4   4       99.74      216.30    162.89 o 
 -22   4   4     1138.55      679.08    178.30 o 
 -20   4   4     2089.70     1959.69    422.11 o 
 -18   4   4     1959.32     1978.50    213.73 o 
 -16   4   4        1.08      154.57    162.37 o 
 -14   4   4        0.03      396.95    250.92 o 
 -12   4   4     7181.44     8680.27    270.01 o 
 -10   4   4    14100.04    14580.04    394.31 o 
  -8   4   4     2090.76     3208.17    138.66 o 
  -6   4   4     1771.58     1907.53    121.14 o 
  -4   4   4       20.13      269.84    123.11 o 
  -2   4   4      235.70      364.95     65.20 o 
   0   4   4    11057.31    10983.95    325.44 o 
   2   4   4     4757.39     5031.54    156.72 o 
   4   4   4      761.04      397.27     75.74 o 
   6   4   4     6364.63     5667.44    459.99 o 
   8   4   4     1036.53     1270.24    183.49 o 
  10   4   4     9510.22    10708.27    346.46 o 
  12   4   4      126.87      125.91     82.24 o 
  14   4   4     1290.24     1183.27    126.36 o 
  16   4   4     1523.83     1250.35    178.37 o 
  18   4   4      117.63      105.29    148.99 o 
  20   4   4       19.38       12.80    172.36 o 
  22   4   4     4200.16     4657.99    425.29 o 
  24   4   4     2557.89     2666.29    840.70 o 
  26   4   4     2585.49     2769.77    388.04 o 
 -25   5   4       36.35     -123.39    153.19 o 
 -23   5   4       55.43      -98.16    146.15 o 
 -21   5   4     2417.20     2499.14    262.14 o 
 -19   5   4      427.52      521.13    157.59 o 
 -17   5   4      167.45      112.61    101.80 o 
 -15   5   4       81.64      511.93    128.27 o 
 -13   5   4      741.33     1099.36    107.52 o 
 -11   5   4     1108.65     1543.46    132.47 o 
  -9   5   4        5.45      365.28    128.66 o 
  -7   5   4     2469.34     3410.04    170.07 o 
  -5   5   4    34903.50    33814.50    919.34 o 
  -3   5   4      371.58      431.09     61.00 o 
  -1   5   4    19649.97    17767.55    453.60 o 
   1   5   4    17834.79    18492.99    462.39 o 
   3   5   4      160.57      169.51     67.05 o 
   5   5   4    20768.95    22314.41    802.33 o 
   7   5   4     6407.15     7091.14    251.35 o 
   9   5   4       29.88      -22.57     57.54 o 
  11   5   4      346.53      336.10     86.06 o 
  13   5   4      643.34      950.35    253.52 o 
  15   5   4    10259.34     9924.34    367.86 o 
  17   5   4       57.74      -19.31    107.94 o 
  19   5   4       51.35      187.26    171.73 o 
  21   5   4      130.92       86.32    191.58 o 
  23   5   4      758.52      591.40    238.34 o 
  25   5   4     1781.30     1845.80    333.98 o 
 -24   6   4        8.98     -136.90    154.17 o 
 -22   6   4       53.35      165.86    159.09 o 
 -20   6   4      124.34      154.91    146.78 o 
 -18   6   4      860.24     1268.94    164.68 o 
 -16   6   4     5311.85     5583.73    317.01 o 
 -14   6   4     5145.07     5554.46    230.79 o 
 -12   6   4     5572.71     6198.88    235.79 o 
 -10   6   4     2292.04     2135.77    135.32 o 
  -8   6   4     2880.25     2632.49    164.45 o 
  -6   6   4       47.50      165.39     71.88 o 
  -4   6   4     1319.83     1351.02    120.75 o 
  -2   6   4      995.35      875.19     84.52 o 
   0   6   4      273.01      230.95     87.73 o 
   2   6   4      217.04      274.82     60.77 o 
   4   6   4     4065.65     3304.84    144.29 o 
   6   6   4     7496.38     7583.16    243.87 o 
   8   6   4     3892.72     3992.19    190.55 o 
  10   6   4     2389.15     2287.17    152.99 o 
  12   6   4     2536.98     2502.25    164.93 o 
  14   6   4     1875.92     2194.92    341.08 o 
  16   6   4     6837.10     7854.84    335.73 o 
  18   6   4       58.39      -10.42    108.35 o 
  20   6   4      452.93      665.94    243.77 o 
  22   6   4      312.68      110.05    199.29 o 
  24   6   4      861.76      726.65    406.63 o 
 -23   7   4       35.30      126.21    163.84 o 
 -21   7   4      239.48      341.98    170.88 o 
 -19   7   4     1098.50      950.37    195.06 o 
 -17   7   4       32.52      143.46    117.98 o 
 -15   7   4      234.49      305.36    122.56 o 
 -13   7   4     9266.67     9596.14    325.62 o 
 -11   7   4       55.65       68.33     79.77 o 
  -9   7   4     2088.81     1890.53    157.43 o 
  -7   7   4        3.55      226.06     81.67 o 
  -5   7   4      948.80     1247.95    130.09 o 
  -3   7   4       79.89       19.62     59.41 o 
  -1   7   4      844.63      867.67    101.27 o 
   1   7   4     5684.13     5257.17    219.50 o 
   3   7   4      356.31      385.65     71.31 o 
   5   7   4     4060.94     4379.08    181.46 o 
   7   7   4      912.12      997.21    123.78 o 
   9   7   4      619.64      774.59    148.87 o 
  11   7   4      300.97      227.15     95.79 o 
  13   7   4      107.96       18.83     89.69 o 
  15   7   4     2730.20     2918.99    184.34 o 
  17   7   4     1334.18     1179.62    164.75 o 
  19   7   4      444.30      597.08    173.16 o 
  21   7   4      314.36      488.59    239.53 o 
  23   7   4      243.97      430.68    241.73 o 
 -22   8   4      121.49      139.79    173.69 o 
 -20   8   4      263.47      137.43    160.93 o 
 -18   8   4     1748.50     1612.45    197.35 o 
 -16   8   4     1352.87      876.59    158.06 o 
 -14   8   4     1787.09     1812.41    160.77 o 
 -12   8   4     2917.30     3194.71    243.14 o 
 -10   8   4      383.20      266.72    111.16 o 
  -8   8   4      614.30      964.33    117.15 o 
  -6   8   4      689.70     1111.65    149.81 o 
  -4   8   4     2550.62     2533.60    152.95 o 
  -2   8   4     2105.29     2251.98    158.26 o 
   0   8   4      190.53      685.33    109.36 o 
   2   8   4     8616.14     6946.51    319.15 o 
   4   8   4      392.84     1139.46    243.48 o 
   6   8   4      298.31      624.12     97.64 o 
   8   8   4      456.85      326.85    108.66 o 
  10   8   4     1631.71     1721.37    143.43 o 
  12   8   4     1458.97     1372.07    156.02 o 
  14   8   4      261.62      239.11    113.84 o 
  16   8   4       70.75      238.95    125.87 o 
  18   8   4      649.73      495.71    146.86 o 
  20   8   4      436.36      293.90    166.49 o 
  22   8   4     3580.69     3021.81    438.64 o 
 -21   9   4      305.37      377.90    230.46 o 
 -19   9   4      146.64      232.78    207.96 o 
 -17   9   4        2.57        3.41    129.12 o 
 -15   9   4      205.52      158.29    110.02 o 
 -13   9   4       75.54      211.39    105.33 o 
 -11   9   4      606.78      324.08    105.61 o 
  -9   9   4     1300.02     1404.92    145.84 o 
  -7   9   4     5827.20     5387.89    239.61 o 
  -5   9   4     1644.59     2564.35    165.33 o 
  -3   9   4      275.05      592.33    148.86 o 
  -1   9   4     3235.96     4383.13    227.68 o 
   1   9   4    12657.12    13072.91    445.10 o 
   3   9   4     2012.89     2126.82    172.18 o 
   5   9   4     2943.92     3042.14    174.73 o 
   7   9   4      581.00      697.54    110.76 o 
   9   9   4      179.71      118.97     90.74 o 
  11   9   4     1364.25     1227.01    149.50 o 
  13   9   4        6.22       23.42     97.90 o 
  15   9   4      278.70      304.55    151.67 o 
  17   9   4       31.27      -93.99    156.50 o 
  19   9   4      224.70      230.21    263.46 o 
 -18  10   4      265.96      332.23    184.25 o 
 -16  10   4        4.36       49.42    285.25 o 
 -14  10   4     2143.18     2239.53    231.27 o 
 -12  10   4     1022.05      959.62    146.26 o 
 -10  10   4       99.99      406.36    160.80 o 
  -8  10   4      919.49      757.47    124.60 o 
  -6  10   4     4760.32     5151.22    242.26 o 
  -4  10   4      723.61      957.03    266.14 o 
  -2  10   4      178.65      306.30    116.49 o 
   0  10   4      422.37      479.44    172.70 o 
   2  10   4       18.80      116.12    119.49 o 
   4  10   4     1123.47      909.92    175.32 o 
   6  10   4       11.36      -16.57    107.44 o 
   8  10   4     1238.46     1375.04    186.74 o 
  10  10   4      169.78      106.36    117.31 o 
  12  10   4      434.37      581.77    148.70 o 
  14  10   4     1222.98     1017.30    174.25 o 
  16  10   4      126.69      196.84    241.40 o 
  18  10   4      211.24       93.03    157.42 o 
 -15  11   4        0.78      107.11    170.15 o 
 -13  11   4      331.52      337.37    156.48 o 
 -11  11   4      247.16      256.67    136.29 o 
  -9  11   4      137.15       63.24    113.32 o 
  -7  11   4      179.36      372.69    131.49 o 
  -5  11   4     1328.05     1500.62    207.93 o 
  -3  11   4     2498.48     2878.61    258.88 o 
  -1  11   4      723.14      540.37    150.47 o 
   1  11   4       82.32      321.52    144.65 o 
   3  11   4      216.56      294.77    137.73 o 
   5  11   4       25.07      141.17    131.45 o 
   7  11   4      293.26      561.93    157.53 o 
   9  11   4      107.94      215.38    151.68 o 
  11  11   4     1165.05     1146.37    205.94 o 
  13  11   4      322.94      108.62    162.14 o 
  15  11   4        0.33      249.47    223.34 o 
 -12  12   4        0.99       -5.34    155.19 o 
 -10  12   4        4.14     -112.46    173.30 o 
  -8  12   4        4.52      -95.32    119.75 o 
  -6  12   4      305.55      195.98    146.21 o 
  -4  12   4     2872.03     3369.29    295.52 o 
  -2  12   4      152.74      219.01    140.73 o 
   0  12   4       26.91      267.58    153.49 o 
   2  12   4      190.66      135.19    142.87 o 
   4  12   4        0.78      -46.76    139.15 o 
   6  12   4       32.39       14.41    155.12 o 
   8  12   4      131.84       18.42    270.81 o 
  10  12   4      673.82      553.78    191.07 o 
  -5  13   4      251.87      383.82    301.45 o 
  -3  13   4      109.15       56.62    205.43 o 
  -1  13   4       48.07      256.69    213.21 o 
   1  13   4      265.69       74.29    185.88 o 
   3  13   4     1086.86     1193.32    290.44 o 
   5  13   4      424.72      153.69    189.83 o 
 -27   1   5      145.97      180.59    276.13 o 
 -25   1   5      772.70      845.26    295.12 o 
 -23   1   5      963.63      978.17    230.17 o 
 -21   1   5      194.44      272.74    221.96 o 
 -19   1   5       55.18      -13.29    103.89 o 
 -17   1   5      212.77      393.17    121.52 o 
 -15   1   5     2223.41     2886.04    204.93 o 
 -13   1   5    13694.23    13157.43    394.41 o 
 -11   1   5     2151.54     2671.43    125.11 o 
  -9   1   5     3632.68     3996.78    137.87 o 
  -7   1   5     5742.50     5885.04    171.12 o 
  -5   1   5   247008.14   249622.25   6023.58 o 
  -3   1   5      323.57      153.20     27.94 o 
  -1   1   5   124974.31   112450.25   2261.39 o 
   1   1   5    10847.58    10513.90    412.55 o 
   3   1   5     5502.70     4718.33    215.92 o 
   5   1   5    15034.01    14673.57    572.52 o 
   7   1   5       54.84       59.78     81.96 o 
   9   1   5        8.11      101.80     72.91 o 
  11   1   5      282.23      514.07    177.28 o 
  13   1   5     4834.77     7776.22    417.24 o 
  15   1   5      100.21      187.12     78.10 o 
  17   1   5       24.13       26.07    121.46 o 
  19   1   5      485.59      698.32    188.15 o 
  21   1   5       21.15     -207.99    138.66 o 
  23   1   5     1051.36     1025.56    315.52 o 
  25   1   5       42.01      -70.82    390.45 o 
  27   1   5      643.20      639.29    325.37 o 
 -28   2   5      187.90      109.68    216.56 o 
 -26   2   5      129.51      104.53    199.33 o 
 -24   2   5     1070.33      688.89    229.33 o 
 -22   2   5       51.59     -142.08    146.21 o 
 -20   2   5     3128.76     3159.14    262.46 o 
 -18   2   5       45.18      -64.02    114.91 o 
 -16   2   5     1212.56     1214.65    151.71 o 
 -14   2   5        4.29      -55.30     87.15 o 
 -12   2   5     4365.41     4108.33    240.05 o 
 -10   2   5     1502.39     2164.69    116.57 o 
  -8   2   5    23652.77    19751.86    542.14 o 
  -6   2   5    19694.77    22664.96    543.21 o 
  -4   2   5    24476.56    24091.83    568.44 o 
  -2   2   5     9339.97     7247.31    192.33 o 
   0   2   5    59859.53    59290.29   1338.59 o 
   2   2   5    19930.88    19492.37    594.28 o 
   4   2   5      316.68       60.54     54.08 o 
   6   2   5    13012.57    10424.16    606.07 o 
   8   2   5     4383.89     4506.76    241.58 o 
  10   2   5      749.21      486.16     88.77 o 
  12   2   5     2340.82     3207.27    188.69 o 
  14   2   5      151.52      213.84    103.81 o 
  16   2   5      979.60     1018.51    197.28 o 
  18   2   5      687.94      709.45    186.72 o 
  20   2   5     8691.58     9087.16    543.76 o 
  22   2   5     2184.77     2212.70    319.21 o 
  24   2   5     2374.97     2267.03    344.87 o 
  26   2   5     4088.21     3460.52    641.25 o 
 -27   3   5       90.73      284.68    234.61 o 
 -25   3   5       75.71     -185.72    176.49 o 
 -23   3   5      917.38     1091.98    202.36 o 
 -21   3   5        5.27      180.06    142.52 o 
 -19   3   5     1942.14     2273.05    225.25 o 
 -17   3   5     1052.08     1301.55    286.88 o 
 -15   3   5     5756.14     5252.63    294.44 o 
 -13   3   5     3989.42     3951.16    180.09 o 
 -11   3   5     6080.46     6445.63    218.17 o 
  -9   3   5       40.11       62.47     46.91 o 
  -7   3   5     2471.07     2910.04    147.85 o 
  -5   3   5    18358.26    18929.17    466.69 o 
  -3   3   5      562.24      438.93     72.53 o 
  -1   3   5     2604.29     1751.03     77.48 o 
   1   3   5     2907.61     2226.12     82.91 o 
   3   3   5     2938.55     2744.28    101.54 o 
   5   3   5      369.41      633.77     72.93 o 
   7   3   5     4088.56     4611.98    661.23 o 
   9   3   5     4977.97     4199.58    241.51 o 
  11   3   5    10960.96    10821.53    399.47 o 
  13   3   5       58.97      -10.30     76.62 o 
  15   3   5     4067.79     4287.24    417.85 o 
  17   3   5      213.81      669.43    190.03 o 
  19   3   5     2726.72     3447.02    338.64 o 
  21   3   5     4672.82     4430.08    403.16 o 
  23   3   5     5844.68     6456.79    505.95 o 
  25   3   5        1.51      -60.86    281.05 o 
  27   3   5     1044.48     1370.64    342.96 o 
 -26   4   5       67.44      246.49    216.22 o 
 -24   4   5      745.47      772.34    196.46 o 
 -22   4   5      228.21      168.23    143.06 o 
 -20   4   5      439.51      344.09    150.29 o 
 -18   4   5       48.28      123.01    122.49 o 
 -16   4   5     1315.88     1132.84    119.27 o 
 -14   4   5     9810.43    11196.75    333.37 o 
 -12   4   5     4602.65     5308.59    256.86 o 
 -10   4   5     9378.10    11513.90    327.15 o 
  -8   4   5     6310.27     5232.87    182.33 o 
  -6   4   5     2734.44     3591.65    447.30 o 
  -4   4   5      190.26      253.85     61.74 o 
  -2   4   5    15032.98    14072.42    362.34 o 
   0   4   5     6097.47     5679.12    194.89 o 
   2   4   5    12701.89    13389.42    341.58 o 
   4   4   5    10885.27    11789.82    312.48 o 
   6   4   5        4.78       47.47     85.60 o 
   8   4   5      293.52      574.17     75.74 o 
  10   4   5      173.87      449.27    324.28 o 
  12   4   5     3450.98     3063.17    191.88 o 
  14   4   5      506.26      677.32    126.93 o 
  16   4   5     1662.39     2136.16    194.50 o 
  18   4   5      156.87      234.82    171.04 o 
  20   4   5     1630.62     1831.27    395.72 o 
  22   4   5     2039.11     2432.36    331.64 o 
  24   4   5      117.29      436.37    219.24 o 
  26   4   5      607.82      723.58    267.20 o 
 -25   5   5       17.88      101.28    194.67 o 
 -23   5   5      118.15      -86.65    146.44 o 
 -21   5   5       33.46       30.74    190.14 o 
 -19   5   5      303.28      489.64    274.60 o 
 -17   5   5      219.98      296.59    124.39 o 
 -15   5   5     4913.21     5479.07    251.84 o 
 -13   5   5      554.16      542.70     85.29 o 
 -11   5   5      603.04      530.58     89.83 o 
  -9   5   5     6264.01     6141.96    213.24 o 
  -7   5   5      216.78      209.78     74.13 o 
  -5   5   5      457.12     2170.33    258.19 o 
  -3   5   5     1678.49     1383.69     90.90 o 
  -1   5   5       99.14      220.05     71.08 o 
   1   5   5      970.86      536.92     77.76 o 
   3   5   5     6888.17     7073.91    213.82 o 
   5   5   5     3895.27     4680.23    331.68 o 
   7   5   5        0.01      254.72    243.82 o 
   9   5   5     2595.55     2637.17    206.34 o 
  11   5   5      831.74     1132.45    112.28 o 
  13   5   5     5477.10     4819.13    263.38 o 
  15   5   5     2752.68     3364.39    232.94 o 
  17   5   5     2002.61     2266.20    221.58 o 
  19   5   5    14306.37    14630.79    906.83 o 
  21   5   5     2726.98     2741.76    342.11 o 
  23   5   5        7.75      135.44    272.26 o 
  25   5   5      690.41      244.79    235.73 o 
 -24   6   5        0.02      -98.01    165.48 o 
 -22   6   5      781.68      466.80    183.36 o 
 -20   6   5      100.31      283.65    157.39 o 
 -18   6   5     1670.60     1511.43    187.63 o 
 -16   6   5      546.30      434.24    125.89 o 
 -14   6   5     1560.26     1616.47    145.58 o 
 -12   6   5     2803.23     3516.15    177.80 o 
 -10   6   5     1405.89     1279.35    113.20 o 
  -8   6   5      835.74      672.91    109.16 o 
  -6   6   5     2553.43     3327.29    197.70 o 
  -4   6   5     1860.25     2170.45    121.21 o 
  -2   6   5     1116.82     1178.32    113.90 o 
   0   6   5    10445.86     9673.68    318.30 o 
   2   6   5        0.47      242.18    109.61 o 
   4   6   5    17450.58    15414.76    411.49 o 
   6   6   5     9223.11     9367.63    283.32 o 
   8   6   5     3756.85     3584.83    179.93 o 
  10   6   5     1830.86     2115.85    246.96 o 
  12   6   5      532.78      466.42     99.93 o 
  14   6   5     8692.69     9135.39    397.03 o 
  16   6   5      698.57     1449.17    266.13 o 
  18   6   5       86.37      -48.58    157.59 o 
  20   6   5     1044.79     1164.86    256.00 o 
  22   6   5      216.63       66.48    195.19 o 
  24   6   5      839.31      371.37    313.77 o 
 -23   7   5     1351.73      997.47    224.63 o 
 -21   7   5      253.87      162.88    162.45 o 
 -19   7   5      345.75      498.23    148.81 o 
 -17   7   5      539.78      668.32    144.50 o 
 -15   7   5     5022.83     4773.38    246.01 o 
 -13   7   5     3731.97     3520.15    194.00 o 
 -11   7   5       53.49       88.54     80.65 o 
  -9   7   5     1560.68     1450.33    146.45 o 
  -7   7   5     5296.71     6044.21    283.81 o 
  -5   7   5     3781.16     3768.86    173.88 o 
  -3   7   5      706.51      642.14    108.39 o 
  -1   7   5      106.19      390.86     83.15 o 
   1   7   5     2180.83     2242.90    217.30 o 
   3   7   5       29.22       82.64     58.03 o 
   5   7   5      440.86      753.72    161.60 o 
   7   7   5       73.11       97.46     65.98 o 
   9   7   5     4777.51     4663.39    206.55 o 
  11   7   5      968.02     1068.77    136.21 o 
  13   7   5      380.69      248.74    106.23 o 
  15   7   5     2946.47     3392.38    315.57 o 
  17   7   5     6256.53     5094.38    306.28 o 
  19   7   5     4366.81     4138.29    311.81 o 
  21   7   5     3783.74     3853.05    410.42 o 
  23   7   5      104.86      145.59    248.34 o 
 -22   8   5       37.10       24.38    171.48 o 
 -20   8   5       23.87      -89.37    149.78 o 
 -18   8   5      593.41      734.40    190.58 o 
 -16   8   5        4.95      -65.19    110.65 o 
 -14   8   5       34.70       -1.25     91.64 o 
 -12   8   5      580.98      840.53    123.21 o 
 -10   8   5      401.28      374.70    114.76 o 
  -8   8   5     6485.47     6253.50    248.95 o 
  -6   8   5    17750.47    15086.63    437.69 o 
  -4   8   5     1665.89     2306.97    144.81 o 
  -2   8   5      109.98      330.47    137.03 o 
   0   8   5      764.16      514.03     99.18 o 
   2   8   5      221.06      528.63    137.79 o 
   4   8   5    17986.74    17666.38    485.71 o 
   6   8   5     3436.99     3815.44    206.03 o 
   8   8   5     1977.08     1695.73    147.20 o 
  10   8   5      688.13      559.16    128.66 o 
  12   8   5      343.45      322.19    112.90 o 
  14   8   5     2183.80     1805.30    172.50 o 
  16   8   5       38.16       93.07    151.81 o 
  18   8   5     4573.91     4587.02    452.27 o 
  20   8   5        7.35        3.12    174.87 o 
  22   8   5       89.71      320.29    304.62 o 
 -21   9   5      374.33      730.10    257.31 o 
 -19   9   5     1042.51      948.70    212.11 o 
 -17   9   5       98.25      -91.17    204.86 o 
 -15   9   5        0.19      -53.88    114.46 o 
 -13   9   5     3301.31     3411.35    230.61 o 
 -11   9   5       32.35       95.29     94.86 o 
  -9   9   5       14.56       74.70     93.70 o 
  -7   9   5      858.76     1526.02    274.37 o 
  -5   9   5      388.73      529.27    109.40 o 
  -3   9   5     2582.59     2591.96    185.00 o 
  -1   9   5    16211.06    15664.24    509.30 o 
   1   9   5    12279.34    11231.22    399.92 o 
   3   9   5      113.10      271.95     99.43 o 
   5   9   5      294.39      287.64     88.75 o 
   7   9   5       27.30      272.77     96.26 o 
   9   9   5        1.69     -107.43     85.95 o 
  11   9   5      289.90      255.91    120.69 o 
  13   9   5     2463.47     2641.46    220.90 o 
  15   9   5      950.25      565.39    220.16 o 
  17   9   5      263.99      307.34    172.66 o 
  19   9   5      474.45      229.74    227.59 o 
 -18  10   5       13.49      -92.62    162.20 o 
 -16  10   5        0.10       41.35    196.86 o 
 -14  10   5     1976.64     2053.93    185.99 o 
 -12  10   5        9.87      129.59    109.85 o 
 -10  10   5       19.92      -25.40     96.87 o 
  -8  10   5      663.88      857.51    129.36 o 
  -6  10   5      130.68      352.20    119.97 o 
  -4  10   5     6363.08     5683.75    529.61 o 
  -2  10   5     1619.87      965.27    242.44 o 
   0  10   5     1736.86     1470.71    196.91 o 
   2  10   5     1275.53     1360.75    297.52 o 
   4  10   5      222.48      263.46    134.69 o 
   6  10   5      919.20      973.84    183.39 o 
   8  10   5     2972.01     2906.39    271.03 o 
  10  10   5      262.15      375.99    239.70 o 
  12  10   5      410.22      327.63    180.69 o 
  14  10   5     1194.39      979.56    206.78 o 
  16  10   5     1319.32     1158.99    229.02 o 
  18  10   5     2100.10     1825.00    235.92 o 
 -15  11   5      236.30      353.60    172.29 o 
 -13  11   5      472.73      557.07    157.11 o 
 -11  11   5        9.05       68.34    125.63 o 
  -9  11   5      275.75      375.16    137.70 o 
  -7  11   5      121.82       90.35    110.86 o 
  -5  11   5     1279.00     1223.64    200.18 o 
  -3  11   5      404.64      510.17    156.65 o 
  -1  11   5       99.22      188.49    136.71 o 
   1  11   5       46.62      -75.94    134.16 o 
   3  11   5      374.15      387.31    150.03 o 
   5  11   5      166.97      -92.10    126.17 o 
   7  11   5       42.10      198.65    145.90 o 
   9  11   5       60.44      -16.54    130.89 o 
  11  11   5      342.01      427.32    224.45 o 
  13  11   5       66.07      164.91    198.89 o 
  15  11   5       16.96      126.30    219.53 o 
 -12  12   5      297.35      398.00    156.53 o 
 -10  12   5      192.68      545.55    149.44 o 
  -8  12   5       61.84      119.60    142.20 o 
  -6  12   5       38.32      -76.23    130.28 o 
  -4  12   5      512.14      307.47    150.70 o 
  -2  12   5     1085.35      929.26    195.23 o 
   0  12   5       38.48       45.39    132.13 o 
   2  12   5      829.67      578.86    169.90 o 
   4  12   5     1717.54     1031.39    200.93 o 
   6  12   5     1637.30     2132.55    275.54 o 
   8  12   5       14.55       18.48    141.54 o 
  10  12   5      191.01      379.45    183.67 o 
  -5  13   5       47.41      120.68    194.95 o 
  -3  13   5        0.76      -36.95    164.76 o 
  -1  13   5       37.75      -26.03    177.34 o 
   1  13   5       36.87       49.48    175.03 o 
   3  13   5      100.95       79.36    215.98 o 
 -28   0   6       59.02       -9.85    277.18 o 
 -26   0   6      525.53      315.17    306.73 o 
 -24   0   6      370.17      272.26    277.89 o 
 -22   0   6      516.91      164.62    241.30 o 
 -20   0   6      523.29      870.95    291.25 o 
 -18   0   6     3753.55     2830.22    400.30 o 
 -16   0   6      253.10      299.49     98.95 o 
 -14   0   6     1910.33     1351.86    178.25 o 
 -12   0   6      284.55       70.74     94.00 o 
 -10   0   6     2429.60     3651.70    224.35 o 
  -8   0   6    13916.11    14428.66    575.99 o 
  -6   0   6   288737.19   276920.25  11005.02 o 
  -4   0   6   709756.00   678926.81  25931.07 o 
  -2   0   6    46146.29    43808.76   1536.55 o 
   0   0   6    34672.13    31779.69   1575.86 o 
   6   0   6     1117.49     2121.39    141.01 o 
   8   0   6    41375.55    37142.34   1382.43 o 
  10   0   6     4228.56     5869.46    292.29 o 
  12   0   6     4677.37     6012.31    302.20 o 
  14   0   6    36477.70    37584.00   1433.61 o 
  16   0   6     6041.87     7890.58    640.90 o 
  18   0   6     1017.44     1087.63    298.29 o 
  20   0   6      458.64      260.30    251.86 o 
  22   0   6      560.62      965.92    339.09 o 
  24   0   6      713.11     1044.71    375.67 o 
  26   0   6     3736.06     2677.56    546.63 o 
 -27   1   6      118.04      103.34    197.17 o 
 -25   1   6       27.10      140.05    230.75 o 
 -23   1   6     2615.42     2131.83    305.08 o 
 -21   1   6        1.10      -39.71    142.11 o 
 -19   1   6       21.55       70.97    112.42 o 
 -17   1   6     2877.62     2588.46    209.25 o 
 -15   1   6       25.65      255.69    117.18 o 
 -13   1   6     3136.36     3640.79    159.82 o 
 -11   1   6     4825.57     5419.17    177.91 o 
  -9   1   6     1448.31     2039.38    133.94 o 
  -7   1   6    12607.17    13661.57    342.09 o 
  -5   1   6    20790.04    16592.28    479.02 o 
  -3   1   6     1322.43     2197.84     85.34 o 
  -1   1   6    21683.10    23564.76    605.59 o 
   1   1   6     7555.25     4114.25    197.07 o 
   3   1   6   130209.92   130538.55   6098.38 o 
   5   1   6     8615.60     8465.08    435.47 o 
   7   1   6    19878.58    17285.30    678.78 o 
   9   1   6     5571.55     6755.33    268.83 o 
  11   1   6     1791.77     1237.70    116.05 o 
  13   1   6     3490.90     4630.48    185.62 o 
  15   1   6     1366.08     1577.20    102.58 o 
  17   1   6     3506.26     3278.63    309.15 o 
  19   1   6      101.87      325.22    180.45 o 
  21   1   6      158.07       69.76    162.91 o 
  23   1   6        5.82       34.53    174.14 o 
  25   1   6        0.17      -33.64    195.60 o 
  27   1   6       28.85     -109.71    299.70 o 
 -28   2   6        8.96     -289.38    192.92 o 
 -26   2   6     1969.18     1894.07    330.22 o 
 -24   2   6       72.78       87.28    184.72 o 
 -22   2   6      287.33       57.41    135.36 o 
 -20   2   6        9.79      363.90    272.73 o 
 -18   2   6      145.18      309.50    124.38 o 
 -16   2   6      205.41      402.16    110.31 o 
 -14   2   6     2670.62     2128.97    126.14 o 
 -12   2   6       56.52      143.54     87.42 o 
 -10   2   6     1075.69     1597.62    150.20 o 
  -8   2   6     1234.37     1642.49    131.28 o 
  -6   2   6      898.15      584.53     66.08 o 
  -4   2   6     1839.19      906.14     63.90 o 
  -2   2   6      542.60      703.00     45.94 o 
   0   2   6    52420.16    47114.89   1847.77 o 
   2   2   6    22090.31    18504.61    570.50 o 
   4   2   6      104.43       82.27     56.80 o 
   6   2   6      422.98      559.29    123.82 o 
   8   2   6     6529.42     5703.50    285.78 o 
  10   2   6    15196.50    16198.38    551.34 o 
  12   2   6      747.55     1073.46    118.26 o 
  14   2   6    10106.56     9511.76    381.03 o 
  16   2   6     8165.22     8543.73    365.25 o 
  18   2   6        8.99       45.41    143.03 o 
  20   2   6      104.88      924.22    219.46 o 
  22   2   6     5187.45     5203.96    447.91 o 
  24   2   6      137.67      433.05    357.74 o 
  26   2   6       41.88      247.04    222.26 o 
 -27   3   6       14.13     -132.90    271.91 o 
 -25   3   6        3.66      106.88    188.29 o 
 -23   3   6     3011.03     3474.46    304.98 o 
 -21   3   6       43.11       86.62    139.93 o 
 -19   3   6     3479.99     4269.23    295.17 o 
 -17   3   6      511.86      621.60    132.54 o 
 -15   3   6     2113.92     1981.39    134.01 o 
 -13   3   6     4192.13     3887.55    180.46 o 
 -11   3   6       92.04      668.27    214.44 o 
  -9   3   6      151.57      660.64    268.80 o 
  -7   3   6    19461.37    19461.94    485.74 o 
  -5   3   6    15741.92    16100.35    405.43 o 
  -3   3   6    27187.37    27522.02    652.69 o 
  -1   3   6     1174.10     1548.97     60.01 o 
   1   3   6     3323.35     3177.28    101.90 o 
   3   3   6      394.75      694.87     52.70 o 
   5   3   6      834.62      585.28     69.43 o 
   7   3   6     1070.23      808.36     93.85 o 
   9   3   6        9.30       89.20     75.41 o 
  11   3   6     5380.20     5758.52    585.67 o 
  13   3   6        1.56       40.82     79.45 o 
  15   3   6     2053.93     2621.55    195.99 o 
  17   3   6      363.33      264.17    155.97 o 
  19   3   6      117.84      411.52    184.12 o 
  21   3   6     2193.97     2606.50    330.22 o 
  23   3   6     8582.40     7416.36    836.83 o 
  25   3   6       76.42       -8.65    202.12 o 
  27   3   6     1397.24     1104.67    292.72 o 
 -26   4   6      187.25       48.12    160.09 o 
 -24   4   6      105.35       17.54    151.50 o 
 -22   4   6      759.35      400.36    242.91 o 
 -20   4   6      996.20     1213.58    195.14 o 
 -18   4   6     1487.04     1219.91    181.51 o 
 -16   4   6      670.97      433.29     95.78 o 
 -14   4   6     6860.84     8441.58    273.62 o 
 -12   4   6     3108.47     3228.15    150.48 o 
 -10   4   6     4329.14     5421.53    194.13 o 
  -8   4   6      641.91      962.08     84.46 o 
  -6   4   6    19826.46    20079.69    505.99 o 
  -4   4   6     2916.64     2791.34    142.80 o 
  -2   4   6    10466.95     9958.00    271.84 o 
   0   4   6      482.73      646.49     60.96 o 
   2   4   6    55559.15    52120.18   1193.18 o 
   4   4   6    39778.95    39955.80    932.02 o 
   6   4   6        2.02       61.51     50.86 o 
   8   4   6    13437.31    14686.05    498.91 o 
  10   4   6      954.99      970.98    113.05 o 
  12   4   6     2707.34     2727.26    183.95 o 
  14   4   6    14052.09    13942.85    529.63 o 
  16   4   6       72.41      375.57    124.99 o 
  18   4   6     1462.12     1475.31    250.75 o 
  20   4   6        0.31       35.89    167.97 o 
  22   4   6       99.21      232.38    427.38 o 
  24   4   6      115.16      -57.74    199.26 o 
  26   4   6      100.18      242.20    471.70 o 
 -25   5   6       12.23      152.74    170.64 o 
 -23   5   6      459.15      207.89    158.71 o 
 -21   5   6      627.39      756.22    188.69 o 
 -19   5   6     4656.49     4884.44    325.02 o 
 -17   5   6     1464.05     1884.23    345.79 o 
 -15   5   6      343.03      752.64    270.42 o 
 -13   5   6     2509.37     2754.01    153.53 o 
 -11   5   6     1861.78     1983.32    127.27 o 
  -9   5   6      859.95     1020.95     94.13 o 
  -7   5   6     1647.54     2328.31    123.94 o 
  -5   5   6    15882.38    16920.03    505.37 o 
  -3   5   6       86.83       17.53     44.70 o 
  -1   5   6     1657.57     1897.97    195.67 o 
   1   5   6      736.82      514.16     65.98 o 
   3   5   6      313.90      429.72     98.27 o 
   5   5   6     1512.55     2234.91    185.64 o 
   7   5   6      710.72     1051.73    107.53 o 
   9   5   6     1596.78     1519.04    140.68 o 
  11   5   6      193.59      538.93    108.38 o 
  13   5   6        0.04      210.75    181.33 o 
  15   5   6       89.21      323.09    134.52 o 
  17   5   6      748.15      801.65    284.46 o 
  19   5   6     4899.79     5255.06    420.79 o 
  21   5   6      120.59      230.58    193.32 o 
  23   5   6      416.01     1035.29    270.31 o 
  25   5   6     1654.06     1319.19    303.71 o 
 -24   6   6       27.37      293.96    178.10 o 
 -22   6   6       15.87      -99.84    142.01 o 
 -20   6   6      120.98      172.07    193.28 o 
 -18   6   6     1113.14     1110.04    159.08 o 
 -16   6   6       72.03      189.44     94.44 o 
 -14   6   6      396.28      530.66    121.66 o 
 -12   6   6       67.06       49.27     72.87 o 
 -10   6   6     2413.13     3025.73    159.40 o 
  -8   6   6       45.58       62.32     62.34 o 
  -6   6   6     4648.39     3920.20    196.86 o 
  -4   6   6      598.04      767.99     84.41 o 
  -2   6   6     1582.21     1852.02    110.87 o 
   0   6   6     2045.07     2012.29    257.92 o 
   2   6   6     7720.46     8380.18    270.71 o 
   4   6   6     3531.67     4343.80    375.00 o 
   6   6   6     2440.18     2077.86    186.12 o 
   8   6   6     1191.62     1228.02    130.07 o 
  10   6   6      345.24      285.07     85.62 o 
  12   6   6     2480.83     2189.79    187.14 o 
  14   6   6      275.56      613.56    219.40 o 
  16   6   6      130.69      134.86    109.28 o 
  18   6   6    10427.93    11443.03    507.73 o 
  20   6   6      309.70      439.86    251.15 o 
  22   6   6      116.05     -270.62    180.41 o 
  24   6   6      122.54       79.64    217.00 o 
 -23   7   6        2.01      -49.60    155.04 o 
 -21   7   6      268.27      158.42    164.17 o 
 -19   7   6       15.18      -98.88    121.75 o 
 -17   7   6      112.19       99.83    115.14 o 
 -15   7   6      853.04      988.33    131.60 o 
 -13   7   6      566.23      868.72    119.92 o 
 -11   7   6     2006.79     2923.17    173.06 o 
  -9   7   6      130.56       13.91     73.37 o 
  -7   7   6     1300.26     1672.43    149.55 o 
  -5   7   6     4320.98     3830.22    221.64 o 
  -3   7   6       13.44       85.54     60.41 o 
  -1   7   6       24.34      299.20     73.89 o 
   1   7   6      529.51      490.54     83.77 o 
   3   7   6      120.64      157.02     62.34 o 
   5   7   6       48.48      -82.44     54.96 o 
   7   7   6        0.61       35.21     65.58 o 
   9   7   6      398.74      408.63     88.86 o 
  11   7   6      784.46      752.86    167.95 o 
  13   7   6      806.23     1051.40    162.94 o 
  15   7   6      414.86      744.45    156.88 o 
  17   7   6     2889.50     3954.96    437.85 o 
  19   7   6     3724.01     3756.10    389.06 o 
  21   7   6      398.21      637.82    244.26 o 
  23   7   6      153.62      247.30    243.79 o 
 -22   8   6       16.17       72.42    174.09 o 
 -20   8   6       47.62      -47.03    158.53 o 
 -18   8   6      784.82      948.17    172.39 o 
 -16   8   6      846.83      648.11    158.56 o 
 -14   8   6       34.98       58.58     96.81 o 
 -12   8   6      624.26      574.44    113.67 o 
 -10   8   6     1931.19     2539.88    170.33 o 
  -8   8   6     1736.72     1744.88    144.51 o 
  -6   8   6      287.65     1267.84    324.13 o 
  -4   8   6    15867.03    15376.06    441.14 o 
  -2   8   6       50.95      -23.18     72.74 o 
   0   8   6      596.33      537.72     96.44 o 
   2   8   6        9.79       25.23     84.45 o 
   4   8   6     8416.93     8560.37    689.45 o 
   6   8   6     1010.06     1787.79    132.67 o 
   8   8   6      310.82      456.78     96.66 o 
  10   8   6        3.46       49.77     87.20 o 
  12   8   6      751.58      621.60    115.15 o 
  14   8   6        3.70      333.12    134.96 o 
  16   8   6       19.95        0.93    130.92 o 
  18   8   6      838.82     1252.30    179.38 o 
  20   8   6       98.87      272.92    230.67 o 
 -21   9   6      516.66      408.58    245.49 o 
 -19   9   6      332.04      480.92    187.76 o 
 -17   9   6       92.47      -34.40    156.05 o 
 -15   9   6       66.58      114.30    124.42 o 
 -13   9   6      597.75      552.39    156.17 o 
 -11   9   6       90.07      -18.29     91.11 o 
  -9   9   6      622.56      573.25    113.79 o 
  -7   9   6     6088.15     5533.59    245.50 o 
  -5   9   6       76.30      215.55     88.12 o 
  -3   9   6      372.52      472.14    111.68 o 
  -1   9   6      807.37     1527.96    354.69 o 
   1   9   6       28.27      510.99    242.96 o 
   3   9   6     3259.20     4498.41    295.90 o 
   5   9   6      765.89     1009.87    139.06 o 
   7   9   6     4947.84     4421.87    249.65 o 
   9   9   6      107.16      -16.69     98.74 o 
  11   9   6        9.20       17.37    111.58 o 
  13   9   6     5259.32     5477.61    301.52 o 
  15   9   6      134.56      155.35    215.76 o 
  17   9   6       75.05       24.75    157.78 o 
  19   9   6      446.06      572.59    247.13 o 
 -18  10   6        5.42      -45.64    169.72 o 
 -16  10   6      201.31     -155.39    145.65 o 
 -14  10   6      978.21     1425.57    165.68 o 
 -12  10   6     2502.06     2105.80    210.53 o 
 -10  10   6        0.15       27.39    113.73 o 
  -8  10   6     4113.09     4068.96    259.19 o 
  -6  10   6      676.79      872.16    166.02 o 
  -4  10   6       29.38      370.17    138.16 o 
  -2  10   6     2501.71     2514.25    238.96 o 
   0  10   6       32.87       -3.82    108.85 o 
   2  10   6      187.12      542.40    145.66 o 
   4  10   6      175.91       22.96    119.12 o 
   6  10   6      372.32      422.43    166.07 o 
   8  10   6     2576.75     2826.66    269.49 o 
  10  10   6     6468.58     6406.20    693.63 o 
  12  10   6      138.14      -51.42    145.21 o 
  14  10   6      149.27      519.55    177.19 o 
  16  10   6      155.93      386.90    228.46 o 
 -15  11   6      597.75      744.27    235.47 o 
 -13  11   6      473.67      621.59    156.95 o 
 -11  11   6      783.42      677.98    156.83 o 
  -9  11   6      214.28      244.96    118.39 o 
  -7  11   6       91.29      405.65    136.72 o 
  -5  11   6      521.18      751.83    316.33 o 
  -3  11   6      970.17      820.12    300.59 o 
  -1  11   6     2746.98     2054.60    328.24 o 
   1  11   6     1016.37     1225.56    242.44 o 
   3  11   6       33.63      -18.58    129.90 o 
   5  11   6      451.40      705.34    167.80 o 
   7  11   6     1302.64     1288.89    369.13 o 
   9  11   6     1707.20     1717.68    243.76 o 
  11  11   6      573.37      362.36    170.29 o 
  13  11   6       38.03     -127.13    150.94 o 
  15  11   6      179.16      337.36    251.53 o 
 -12  12   6        4.24      355.70    147.83 o 
 -10  12   6      206.40       71.59    128.17 o 
  -8  12   6      203.27      189.73    251.93 o 
  -6  12   6       17.62        6.92    128.08 o 
  -4  12   6       45.24       64.44    130.11 o 
  -2  12   6        7.35       41.59    124.29 o 
   0  12   6        3.92      -27.89    117.27 o 
   2  12   6      981.88      550.08    205.13 o 
   4  12   6      296.49      403.17    168.39 o 
   6  12   6      407.06      446.73    172.72 o 
   8  12   6      210.07       66.81    160.14 o 
  10  12   6     1357.22     1475.86    244.61 o 
  -3  13   6      124.24      211.59    183.29 o 
  -1  13   6      421.06      183.84    156.04 o 
   1  13   6      631.77      629.30    183.58 o 
   3  13   6       62.24      291.43    167.60 o 
 -27   1   7       33.60      219.30    207.68 o 
 -25   1   7      147.38       -2.59    178.28 o 
 -23   1   7      314.22      530.14    205.59 o 
 -21   1   7     1084.60      735.28    168.11 o 
 -19   1   7     1051.98     1199.12    181.16 o 
 -17   1   7       24.41      158.30    104.53 o 
 -15   1   7     6942.62     6994.17    252.73 o 
 -13   1   7      481.48      565.09     67.66 o 
 -11   1   7     5437.89     5212.70    174.78 o 
  -9   1   7      259.46      189.81     45.84 o 
  -7   1   7     3441.83     3957.08    157.08 o 
  -5   1   7   123668.28   122940.63   2713.30 o 
  -3   1   7       91.00       95.64     31.62 o 
  -1   1   7      302.86      172.63     36.01 o 
   1   1   7   142351.73   131482.91   3742.67 o 
   3   1   7     1074.66      491.05     96.38 o 
   5   1   7    16988.45    14940.79    595.87 o 
   7   1   7     6619.83     7747.03    416.83 o 
   9   1   7    33144.89    31254.34    973.56 o 
  11   1   7        1.44       59.02     68.99 o 
  13   1   7     7750.05     8213.78    279.93 o 
  15   1   7     4318.50     4462.28    257.31 o 
  17   1   7      103.92      118.08    169.90 o 
  19   1   7       39.88     -222.66    148.44 o 
  21   1   7     1217.13      946.13    233.49 o 
  23   1   7      822.24      740.31    255.02 o 
  25   1   7       22.92     -167.63    182.84 o 
  27   1   7       55.52      217.43    227.99 o 
 -28   2   7      199.10      -70.99    205.03 o 
 -26   2   7        1.46     -138.52    176.55 o 
 -24   2   7       36.82      212.06    191.38 o 
 -22   2   7     1250.67     1160.92    201.56 o 
 -20   2   7     4324.13     4011.32    292.06 o 
 -18   2   7      522.41      271.70    118.89 o 
 -16   2   7        5.36      203.13     65.96 o 
 -14   2   7     2311.19     2579.59    215.58 o 
 -12   2   7     6591.22     6781.06    242.34 o 
 -10   2   7    23551.41    21544.90    597.36 o 
  -8   2   7    29069.87    27255.57    729.13 o 
  -6   2   7      820.64      674.52     74.97 o 
  -4   2   7     1453.39     2043.15    119.21 o 
  -2   2   7    11698.78    10562.42    296.60 o 
   0   2   7      926.44      800.43     74.08 o 
   2   2   7    33329.95    32628.96    970.17 o 
   4   2   7     6719.46     7454.12    329.63 o 
   6   2   7    19478.61    17117.34   1110.84 o 
   8   2   7     6402.27     6472.82    318.28 o 
  10   2   7      124.24      279.29    135.07 o 
  12   2   7     6371.19     5400.89    321.53 o 
  14   2   7    27123.91    26582.65    877.45 o 
  16   2   7      319.23      852.39    205.07 o 
  18   2   7     1208.45     1015.76    210.10 o 
  20   2   7      191.78      644.64    205.33 o 
  22   2   7     3004.39     3729.47    394.67 o 
  24   2   7     5272.10     5812.74    991.60 o 
  26   2   7       77.77      168.16    408.39 o 
 -27   3   7      167.20      -28.57    225.83 o 
 -25   3   7     1499.09     1053.77    213.86 o 
 -23   3   7      130.58      422.66    163.64 o 
 -21   3   7        3.22       -2.74    130.89 o 
 -19   3   7      106.29       80.49    133.75 o 
 -17   3   7     2283.73     1961.00    196.55 o 
 -15   3   7       93.52      166.37     72.30 o 
 -13   3   7      503.86      692.66     89.52 o 
 -11   3   7     8864.36     9667.76    349.10 o 
  -9   3   7    18570.74    17121.02    491.30 o 
  -7   3   7    27108.80    25344.82    685.05 o 
  -5   3   7     7363.25     6043.19    184.32 o 
  -3   3   7     1052.37      921.54     75.34 o 
  -1   3   7      310.15      326.58     36.80 o 
   1   3   7     2991.51     2603.83    122.84 o 
   3   3   7    35236.64    32996.95    994.36 o 
   5   3   7     8866.97     7204.74    332.19 o 
   7   3   7     1053.51      790.70    113.74 o 
   9   3   7     5160.58     4298.38    317.64 o 
  11   3   7      758.46     1319.56    363.01 o 
  13   3   7       59.22      -28.59     87.33 o 
  15   3   7     5191.14     4694.66    261.70 o 
  17   3   7     3074.43     3130.09    308.55 o 
  19   3   7     2605.79     2252.52    332.76 o 
  21   3   7     4684.09     4390.04    404.14 o 
  23   3   7     2350.52     2440.25    340.34 o 
  25   3   7     2405.24     1661.85    428.09 o 
 -26   4   7      101.49       65.34    165.86 o 
 -24   4   7       27.98       95.94    157.42 o 
 -22   4   7      460.75      623.43    179.82 o 
 -20   4   7       98.85      234.09    143.59 o 
 -18   4   7      230.99      327.88    175.76 o 
 -16   4   7        2.35      -11.26    109.87 o 
 -14   4   7     1886.93     1901.70    140.95 o 
 -12   4   7      182.76       57.57     59.94 o 
 -10   4   7        0.47      -56.94     50.74 o 
  -8   4   7     3427.01     3256.88    141.31 o 
  -6   4   7     5747.12     9084.16    263.64 o 
  -4   4   7    11670.35    11787.47    317.62 o 
  -2   4   7    32040.55    31934.71    757.35 o 
   0   4   7      364.71      301.18     49.07 o 
   2   4   7     2822.31     2990.33    118.20 o 
   4   4   7    64670.41    66236.77   1509.30 o 
   6   4   7     2760.10     2447.24    139.36 o 
   8   4   7      702.16      975.77    174.47 o 
  10   4   7     6350.95     5661.54    396.43 o 
  12   4   7     2078.75     2295.68    209.67 o 
  14   4   7        5.75      -14.07    140.00 o 
  16   4   7    11437.45    11908.22    488.76 o 
  18   4   7     2127.81     2205.75    375.67 o 
  20   4   7      441.64      487.76    488.24 o 
  22   4   7        2.10      134.05    237.79 o 
  24   4   7     8031.75     8505.65    609.76 o 
  26   4   7      639.72      548.60    260.38 o 
 -25   5   7      407.09      226.80    179.20 o 
 -23   5   7       47.62      -91.65    145.05 o 
 -21   5   7      806.82      406.15    191.80 o 
 -19   5   7      340.03      364.99    150.10 o 
 -17   5   7     1443.86     1788.53    204.09 o 
 -15   5   7    15196.81    16508.63    469.27 o 
 -13   5   7        2.84       58.05     68.69 o 
 -11   5   7     2310.95     2302.22    135.23 o 
  -9   5   7     1751.88     2322.91    171.79 o 
  -7   5   7      510.48      676.14     77.12 o 
  -5   5   7      220.47      550.28    102.29 o 
  -3   5   7      206.03      115.34     54.31 o 
  -1   5   7       97.23      404.34     84.61 o 
   1   5   7      333.29      165.07     44.06 o 
   3   5   7      102.59       47.40     77.43 o 
   5   5   7    16237.08    17634.86    453.41 o 
   7   5   7      105.29      127.76     60.23 o 
   9   5   7     1346.55     1365.00    160.56 o 
  11   5   7     2414.87     2098.02    167.12 o 
  13   5   7     2677.63     2721.13    197.02 o 
  15   5   7     1893.24     1789.05    191.83 o 
  17   5   7     3040.37     3098.73    247.65 o 
  19   5   7     5507.51     5708.29    666.93 o 
  21   5   7     2123.88     2146.04    354.57 o 
  23   5   7     1663.65     1409.06    287.52 o 
  25   5   7        3.10      135.26    542.41 o 
 -24   6   7       54.09      -50.69    156.05 o 
 -22   6   7      467.59      332.04    172.42 o 
 -20   6   7      157.24      137.75    145.18 o 
 -18   6   7      879.17      885.57    210.55 o 
 -16   6   7       69.59      303.29    125.43 o 
 -14   6   7      806.11     1063.13    121.20 o 
 -12   6   7      609.00      639.95     99.75 o 
 -10   6   7     4649.04     4973.67    213.50 o 
  -8   6   7      265.05      300.46     71.62 o 
  -6   6   7      164.28      418.34    127.54 o 
  -4   6   7        9.48       41.27     67.02 o 
  -2   6   7     1237.69     1319.00     95.77 o 
   0   6   7     3293.71     3956.23    176.79 o 
   2   6   7     1926.04     2739.33    123.23 o 
   4   6   7     1095.12     1285.59     92.87 o 
   6   6   7      725.85      782.77     84.34 o 
   8   6   7     1850.28     2132.60    145.20 o 
  10   6   7     3241.55     3402.66    183.08 o 
  12   6   7       16.43       79.79     97.26 o 
  14   6   7      182.87      506.56    130.16 o 
  16   6   7     6907.53     7240.73    388.58 o 
  18   6   7     1397.04     1950.25    219.78 o 
  20   6   7     4818.53     4534.86    420.17 o 
  22   6   7     2729.09     2402.09    352.78 o 
  24   6   7      187.15      -19.16    206.12 o 
 -23   7   7       12.41       58.37    168.30 o 
 -21   7   7      123.51      138.60    185.06 o 
 -19   7   7        4.07     -137.10    154.73 o 
 -17   7   7     1216.09     1190.95    168.87 o 
 -15   7   7      235.78      190.77     99.34 o 
 -13   7   7     1440.07     1348.92    137.76 o 
 -11   7   7      443.12      380.52     93.60 o 
  -9   7   7       27.57      126.34     86.34 o 
  -7   7   7      131.55       18.67     79.62 o 
  -5   7   7     7169.63     7128.55    245.87 o 
  -3   7   7       98.25      -64.15     57.17 o 
  -1   7   7    13824.42    12276.75    396.82 o 
   1   7   7      105.84       93.15     63.81 o 
   3   7   7     3315.00     2819.25    149.95 o 
   5   7   7      591.31      632.18     83.66 o 
   7   7   7     5649.52     6182.62    252.05 o 
   9   7   7      649.38      794.93    103.92 o 
  11   7   7      989.59      825.33    120.38 o 
  13   7   7       53.58       20.59    110.10 o 
  15   7   7        8.45      -24.25    116.35 o 
  17   7   7     5133.59     5335.86    347.98 o 
  19   7   7     2965.26     2969.49    355.20 o 
  21   7   7     2145.41     1846.28    442.51 o 
  23   7   7      303.45      245.34    357.38 o 
 -22   8   7      432.08      293.43    235.82 o 
 -20   8   7       33.02     -162.03    190.40 o 
 -18   8   7        5.57      195.39    130.00 o 
 -16   8   7       16.28     -101.99    135.46 o 
 -14   8   7       52.77     -104.47    127.65 o 
 -12   8   7       27.04      183.48     97.66 o 
 -10   8   7     1073.62     1205.41    193.79 o 
  -8   8   7      199.12      263.49    135.39 o 
  -6   8   7     1109.10     1200.18    119.74 o 
  -4   8   7     2651.38     3174.42    273.25 o 
  -2   8   7      222.95      370.82     88.94 o 
   0   8   7      409.90      692.89    113.93 o 
   2   8   7       60.44       41.10     71.30 o 
   4   8   7     1377.19     1486.06    151.98 o 
   6   8   7     4436.18     4213.95    191.50 o 
   8   8   7      177.69      173.63     83.10 o 
  10   8   7       39.00      -18.43     84.90 o 
  12   8   7      216.98      160.93     95.46 o 
  14   8   7      556.84     1084.26    259.80 o 
  16   8   7     2159.63     1958.34    494.22 o 
  18   8   7       31.01      507.40    187.50 o 
  20   8   7      313.10      260.08    223.64 o 
 -21   9   7      119.00      213.60    228.58 o 
 -19   9   7      137.21       40.42    167.38 o 
 -17   9   7        4.22     -174.01    185.33 o 
 -15   9   7     1010.81     1058.85    170.95 o 
 -13   9   7     1072.63     1073.70    231.92 o 
 -11   9   7     1014.11     1593.17    179.89 o 
  -9   9   7     1917.37     2005.77    164.32 o 
  -7   9   7    21598.60    21715.72    601.90 o 
  -5   9   7     2132.34     2232.16    158.95 o 
  -3   9   7       72.10      395.85    135.87 o 
  -1   9   7       44.70      300.48    128.34 o 
   1   9   7       64.90      149.26    136.61 o 
   3   9   7     3383.90     3533.93    269.64 o 
   5   9   7     1438.18     1394.80    254.59 o 
   7   9   7      331.12      362.13    131.60 o 
   9   9   7     1850.36     1690.06    178.50 o 
  11   9   7     2242.74     1748.83    232.13 o 
  13   9   7     3081.17     2946.34    233.33 o 
  15   9   7      906.01      823.64    198.97 o 
  17   9   7      174.15      164.39    173.97 o 
  19   9   7     1242.37     1207.01    297.85 o 
 -18  10   7      203.41      488.11    193.36 o 
 -16  10   7       88.58      104.77    163.99 o 
 -14  10   7      244.98      242.99    136.68 o 
 -12  10   7        0.76      255.73    133.38 o 
 -10  10   7      633.79     1012.74    175.68 o 
  -8  10   7     1375.40     1284.06    170.37 o 
  -6  10   7    16282.22    14865.54    781.07 o 
  -4  10   7     4135.08     3643.64    329.02 o 
  -2  10   7     5351.71     5462.47    339.78 o 
   0  10   7     2264.49     2195.59    375.23 o 
   2  10   7     5044.17     5093.79    553.58 o 
   4  10   7       20.62      -13.27    208.25 o 
   6  10   7        0.63      107.97    137.96 o 
   8  10   7      808.04     1045.65    198.03 o 
  10  10   7     8727.89     9476.93    630.13 o 
  12  10   7     3950.92     4210.07    332.85 o 
  14  10   7       73.74      322.96    227.06 o 
  16  10   7        4.93      343.53    243.60 o 
 -15  11   7      216.65      -24.12    191.40 o 
 -13  11   7       13.30       -9.59    126.83 o 
 -11  11   7       30.07       12.42    122.88 o 
  -9  11   7      472.89      653.69    154.59 o 
  -7  11   7       95.18      352.60    127.31 o 
  -5  11   7      361.95      562.58    180.86 o 
  -3  11   7       17.22      131.16    134.70 o 
  -1  11   7     1109.30     1253.21    227.77 o 
   1  11   7      479.78      520.26    153.93 o 
   3  11   7        1.13     -173.36    115.57 o 
   5  11   7     2824.49     2556.01    266.93 o 
   7  11   7       11.51      187.54    152.32 o 
   9  11   7       38.90      144.97    152.19 o 
  11  11   7     2140.43     1985.88    414.35 o 
  13  11   7       53.25       63.80    161.89 o 
 -10  12   7      208.05      179.86    157.63 o 
  -8  12   7       25.82      120.21    143.21 o 
  -6  12   7      131.82      311.74    158.48 o 
  -4  12   7      378.27      690.33    178.23 o 
  -2  12   7       76.41      217.92    141.88 o 
   0  12   7        1.38       57.38    139.75 o 
   2  12   7        4.24        4.93    127.86 o 
   4  12   7       27.22      -52.55    130.24 o 
   6  12   7      607.23      795.96    280.14 o 
   8  12   7       19.48       45.22    155.58 o 
  10  12   7      134.52      111.62    168.85 o 
  -3  13   7      527.07      544.23    172.08 o 
  -1  13   7      858.78      720.26    334.65 o 
   1  13   7      669.79      991.27    198.79 o 
 -28   0   8      271.00      249.75    307.43 o 
 -26   0   8       67.30      140.70    270.85 o 
 -24   0   8      184.12       56.98    255.37 o 
 -22   0   8     1261.57      572.66    294.07 o 
 -20   0   8     3242.71     2365.20    397.48 o 
 -18   0   8      331.78      228.98    212.11 o 
 -16   0   8      729.73      645.73     90.46 o 
 -14   0   8     1613.26     1642.10    192.23 o 
 -12   0   8    17054.38    18613.54    760.58 o 
 -10   0   8    61479.13    60703.29   2180.47 o 
  -8   0   8    19408.58    19214.81    743.69 o 
  -6   0   8     7435.02     5447.22    260.84 o 
  -4   0   8      930.18      386.89     70.89 o 
  -2   0   8    27917.87    21757.78    798.49 o 
   0   0   8    60794.58    68959.52   3371.93 o 
   8   0   8    14293.95    13205.74    552.52 o 
  10   0   8    79405.56    84534.17   3071.62 o 
  12   0   8      736.98      587.98    114.79 o 
  14   0   8       69.31      111.07     93.01 o 
  16   0   8     3525.50     3757.45    454.47 o 
  18   0   8     1020.00      254.67    243.41 o 
  20   0   8       79.53       28.14    237.08 o 
  22   0   8      171.66      423.51    281.40 o 
  24   0   8      269.11      211.76    274.37 o 
  26   0   8      802.40      291.25    326.43 o 
 -27   1   8      406.02      455.15    250.80 o 
 -25   1   8        0.23     -115.38    176.89 o 
 -23   1   8      824.55      692.98    210.58 o 
 -21   1   8       35.73      175.69    161.88 o 
 -19   1   8     2255.01     2240.55    220.33 o 
 -17   1   8     1378.05     1555.50    172.59 o 
 -15   1   8      299.84      406.71     88.86 o 
 -13   1   8     1215.62     1483.74     98.83 o 
 -11   1   8    11520.36    11544.97    317.38 o 
  -9   1   8     1431.45     1976.43    105.76 o 
  -7   1   8    47080.65    48968.46   1113.86 o 
  -5   1   8     7568.84     5741.34    165.65 o 
  -3   1   8    13569.31    10623.20    266.12 o 
  -1   1   8      271.27      623.27     53.58 o 
   1   1   8     3821.85     2500.40    115.38 o 
   3   1   8     6098.13     7502.94    486.83 o 
   5   1   8     4149.28     4518.88    234.14 o 
   7   1   8     9793.97    11745.01    497.45 o 
   9   1   8      189.41      190.24     78.53 o 
  11   1   8     5561.82     5450.60    250.09 o 
  13   1   8      199.59      344.19     71.46 o 
  15   1   8    11816.74    12863.24    407.37 o 
  17   1   8     2408.29     2932.59    303.17 o 
  19   1   8       18.74      -74.25    147.48 o 
  21   1   8      284.43      326.42    186.31 o 
  23   1   8     1293.94      847.15    242.91 o 
  25   1   8      475.84      311.19    220.31 o 
  27   1   8     1568.59     1435.85    320.03 o 
 -28   2   8       74.68      201.55    222.61 o 
 -26   2   8      190.54      217.87    396.43 o 
 -24   2   8     1875.74     2134.11    381.63 o 
 -22   2   8     1319.37     1339.14    211.37 o 
 -20   2   8      538.11      976.90    412.33 o 
 -18   2   8       15.91       -4.08    105.55 o 
 -16   2   8     3135.32     3774.40    183.59 o 
 -14   2   8     2924.22     2835.90    178.43 o 
 -12   2   8      209.52      204.50    108.82 o 
 -10   2   8       46.97      146.41    112.81 o 
  -8   2   8        2.28       40.66     42.92 o 
  -6   2   8    27600.91    27190.30    663.79 o 
  -4   2   8     6577.20     5293.24    154.31 o 
  -2   2   8    15233.51    13884.24    301.23 o 
   0   2   8    13973.81    11873.63    380.80 o 
   2   2   8   134524.81   126025.62   3621.24 o 
   4   2   8      113.44       15.27    104.82 o 
   6   2   8     2070.52     3418.38    865.67 o 
   8   2   8     1019.83     1557.93    147.94 o 
  10   2   8       18.21       -6.44     80.12 o 
  12   2   8     6632.35     7085.00    306.93 o 
  14   2   8      406.92      455.87    183.62 o 
  16   2   8      196.07      278.06    105.03 o 
  18   2   8     1739.24     1857.97    260.78 o 
  20   2   8     5833.12     5473.01    437.55 o 
  22   2   8      381.29      312.61    193.81 o 
  24   2   8     5791.48     6708.57    539.28 o 
  26   2   8        0.00      -55.93    402.06 o 
 -27   3   8       16.56      368.57    228.46 o 
 -25   3   8        9.70      154.93    156.97 o 
 -23   3   8      124.15      151.74    149.44 o 
 -21   3   8     1026.25     1028.54    186.34 o 
 -19   3   8      208.11      845.31    237.05 o 
 -17   3   8     3805.62     3529.55    251.45 o 
 -15   3   8      602.47      587.41     92.29 o 
 -13   3   8      473.14      550.73     83.53 o 
 -11   3   8     2799.08     3668.27    169.95 o 
  -9   3   8     5903.65     6629.55    234.58 o 
  -7   3   8       58.47      542.24     77.48 o 
  -5   3   8     1315.05     1393.73    147.11 o 
  -3   3   8      932.03     1080.43     65.51 o 
  -1   3   8    37651.32    33497.00   1023.37 o 
   1   3   8     2706.97     3278.50    141.50 o 
   3   3   8    26397.07    23846.46    740.71 o 
   5   3   8     6450.72     5585.78    358.09 o 
   7   3   8     4069.57     4907.85    287.74 o 
   9   3   8     7369.67     8117.28    394.75 o 
  11   3   8     2089.24     1885.12    213.16 o 
  13   3   8       11.38       50.91     85.89 o 
  15   3   8     1187.29      715.98    153.93 o 
  17   3   8      136.61      256.88    153.49 o 
  19   3   8     2840.39     2859.03    320.75 o 
  21   3   8       55.14      160.72    176.13 o 
  23   3   8      588.51      541.89    241.96 o 
  25   3   8     3423.73     3151.27    409.09 o 
 -26   4   8      115.65      170.77    174.86 o 
 -24   4   8        0.89      -71.73    197.98 o 
 -22   4   8       31.17       95.60    138.47 o 
 -20   4   8      145.14      180.02    223.21 o 
 -18   4   8     5501.29     5687.29    332.36 o 
 -16   4   8     1576.32     1684.98    142.73 o 
 -14   4   8     1416.66     1651.06    183.57 o 
 -12   4   8      871.65     1064.21    109.47 o 
 -10   4   8      133.50      144.66     66.86 o 
  -8   4   8     1501.34     2268.47    118.88 o 
  -6   4   8      244.00      555.06     66.23 o 
  -4   4   8     3603.43     3400.98    130.60 o 
  -2   4   8    19044.99    20112.42    499.15 o 
   0   4   8    29127.01    28948.90    921.00 o 
   2   4   8    17579.30    17554.71    434.05 o 
   4   4   8     2554.18     1892.49    146.93 o 
   6   4   8    17335.86    16363.28    534.92 o 
   8   4   8       54.42      163.61     90.25 o 
  10   4   8      185.55      234.94    125.58 o 
  12   4   8     3681.54     4155.79    287.43 o 
  14   4   8      144.64      107.11     98.94 o 
  16   4   8     1206.08     2192.89    248.55 o 
  18   4   8    16418.53    15838.13    927.58 o 
  20   4   8     3633.02     3180.95    349.05 o 
  22   4   8      718.09      688.99    616.63 o 
  24   4   8     2881.46     2641.02    371.52 o 
 -25   5   8        0.51      -79.46    161.41 o 
 -23   5   8      505.61      689.87    212.64 o 
 -21   5   8       36.27      172.19    149.60 o 
 -19   5   8      195.94       52.34    190.79 o 
 -17   5   8     2430.70     2498.34    232.51 o 
 -15   5   8     6068.69     6622.97    282.13 o 
 -13   5   8     3771.49     3991.18    184.86 o 
 -11   5   8      557.64      588.73     85.44 o 
  -9   5   8     2648.46     2560.71    183.47 o 
  -7   5   8     3524.97     3596.14    156.32 o 
  -5   5   8    12744.33    13517.76    369.26 o 
  -3   5   8     4838.39     4674.09    169.24 o 
  -1   5   8    17944.98    17466.12    501.49 o 
   1   5   8     9316.03    10517.47    284.13 o 
   3   5   8     2243.55     3287.03    141.03 o 
   5   5   8      936.97      677.76     98.49 o 
   7   5   8     1960.45     1993.95    125.82 o 
   9   5   8      316.99      384.26     92.24 o 
  11   5   8        7.24       96.84    215.63 o 
  13   5   8       11.10      139.42    210.35 o 
  15   5   8      706.51      576.04    144.15 o 
  17   5   8     2477.89     2413.08    228.35 o 
  19   5   8      879.29     1084.12    246.30 o 
  21   5   8     2305.42     1551.77    283.52 o 
  23   5   8        8.66      223.31    205.69 o 
  25   5   8      798.56      587.04    254.70 o 
 -24   6   8      641.88      842.58    213.73 o 
 -22   6   8        0.02      -91.83    192.77 o 
 -20   6   8      800.68      989.97    199.08 o 
 -18   6   8        2.41       15.13    133.63 o 
 -16   6   8     3480.62     3557.07    261.30 o 
 -14   6   8      722.58      767.88    110.75 o 
 -12   6   8     2690.05     2838.26    162.84 o 
 -10   6   8      252.18      443.94     84.80 o 
  -8   6   8      670.16      865.22     95.23 o 
  -6   6   8     3162.30     2860.66    143.14 o 
  -4   6   8      487.66      748.58     81.56 o 
  -2   6   8     4867.55     3852.00    159.16 o 
   0   6   8      548.96      467.70    130.58 o 
   2   6   8      400.31      677.50    117.91 o 
   4   6   8      240.11      356.95     76.64 o 
   6   6   8     2124.04     2266.01    124.85 o 
   8   6   8        3.36      -33.98     59.27 o 
  10   6   8      274.03      187.88    170.64 o 
  12   6   8     2003.00     2071.65    181.03 o 
  14   6   8      368.10      612.78    183.31 o 
  16   6   8      517.28     1059.55    178.46 o 
  18   6   8     3956.41     4484.35    395.62 o 
  20   6   8      301.04      372.44    204.71 o 
  22   6   8      831.07      645.89    281.05 o 
  24   6   8       18.66      101.20    386.58 o 
 -23   7   8      180.86      -36.46    158.41 o 
 -21   7   8      606.01      327.48    169.58 o 
 -19   7   8      807.10      780.91    182.77 o 
 -17   7   8       35.33     -154.45    108.72 o 
 -15   7   8     2150.28     1565.47    148.52 o 
 -13   7   8     4280.89     4717.52    225.38 o 
 -11   7   8     1716.29     1870.49    144.45 o 
  -9   7   8      183.95      215.23     80.60 o 
  -7   7   8      137.99      357.16     94.81 o 
  -5   7   8     2169.44     1709.87    123.31 o 
  -3   7   8       54.42       60.39     61.45 o 
  -1   7   8       39.52       27.98    110.00 o 
   1   7   8       77.92       82.09     64.33 o 
   3   7   8     7179.71     6318.01    467.01 o 
   5   7   8      377.92      479.47     78.94 o 
   7   7   8      778.39     1192.60    108.60 o 
   9   7   8      186.83      191.91     88.56 o 
  11   7   8      883.59      834.32    201.65 o 
  13   7   8     2233.40     2288.46    301.47 o 
  15   7   8        3.74      -30.55    151.43 o 
  17   7   8      203.31      410.47    168.30 o 
  19   7   8      549.59      523.48    227.18 o 
  21   7   8      260.84      166.83    221.53 o 
 -22   8   8      126.83      125.08    223.71 o 
 -20   8   8      111.54      155.67    312.71 o 
 -18   8   8      668.30      832.35    200.48 o 
 -16   8   8      179.70       92.69    148.27 o 
 -14   8   8       97.85       90.97     93.79 o 
 -12   8   8       52.99       11.46     90.95 o 
 -10   8   8     8043.86     8963.93    315.09 o 
  -8   8   8     2209.44     2450.76    160.09 o 
  -6   8   8     5309.79     5716.16    232.43 o 
  -4   8   8      922.52     1117.19    112.45 o 
  -2   8   8     5110.86     5398.28    252.51 o 
   0   8   8       22.90      -82.76     70.31 o 
   2   8   8        4.08       57.78     73.95 o 
   4   8   8     1202.34     1615.01    140.40 o 
   6   8   8     2399.16     2702.63    155.39 o 
   8   8   8     1750.08     1412.47    155.25 o 
  10   8   8     1987.87     2218.60    192.34 o 
  12   8   8      216.84      556.18    161.84 o 
  14   8   8      360.14      510.57    192.86 o 
  16   8   8       97.86      280.00    191.21 o 
  18   8   8     1331.57      986.16    212.87 o 
  20   8   8      741.65      221.89    230.48 o 
 -19   9   8       90.82       54.99    169.07 o 
 -17   9   8       11.94      -62.89    143.11 o 
 -15   9   8       28.93      239.76    131.16 o 
 -13   9   8      898.15      927.46    193.61 o 
 -11   9   8       22.73      260.40    124.63 o 
  -9   9   8     6522.16     6368.61    270.83 o 
  -7   9   8     5703.79     7196.16    681.05 o 
  -5   9   8     3725.89     3285.65    221.79 o 
  -3   9   8     7270.46     6833.15    368.56 o 
  -1   9   8     1060.57      891.30    188.22 o 
   1   9   8     1293.72     1261.34    183.06 o 
   3   9   8      648.11      407.17    137.50 o 
   5   9   8     2168.30     2332.63    236.62 o 
   7   9   8     3006.71     2697.40    442.60 o 
   9   9   8     1003.66      695.05    170.24 o 
  11   9   8      549.34      517.87    166.10 o 
  13   9   8      252.92      275.67    154.33 o 
  15   9   8      724.16      620.61    192.21 o 
  17   9   8      185.77      456.61    187.87 o 
  19   9   8      399.11      529.90    255.14 o 
 -18  10   8       10.42      227.91    180.72 o 
 -16  10   8       56.71      187.18    169.18 o 
 -14  10   8      294.23       98.35    131.14 o 
 -12  10   8      347.71      288.72    129.90 o 
 -10  10   8      917.59      965.31    161.76 o 
  -8  10   8        4.53       34.04    112.98 o 
  -6  10   8     3317.90     3666.21    360.38 o 
  -4  10   8     1212.17     1420.44    469.28 o 
  -2  10   8     9870.96    10184.35    479.29 o 
   0  10   8      479.98      314.00    138.62 o 
   2  10   8      324.95      532.69    155.58 o 
   4  10   8       87.75      -22.45    119.45 o 
   6  10   8     6373.48     5295.48    353.58 o 
   8  10   8      923.76      511.49    160.82 o 
  10  10   8      802.73     1588.13    287.27 o 
  12  10   8      191.58      367.38    166.63 o 
  14  10   8       67.73      -74.62    190.25 o 
  16  10   8      186.02      151.47    228.10 o 
 -15  11   8        4.28        4.57    152.39 o 
 -13  11   8       13.69       50.69    129.01 o 
 -11  11   8      426.11      303.67    142.88 o 
  -9  11   8       58.70      -10.80    112.71 o 
  -7  11   8     5182.67     4040.79    318.17 o 
  -5  11   8     4203.74     4610.26    332.62 o 
  -3  11   8     1041.38     1643.76    449.95 o 
  -1  11   8      223.91       89.09    128.20 o 
   1  11   8      888.97      702.26    173.61 o 
   3  11   8      381.85      482.33    223.63 o 
   5  11   8        8.25      242.15    143.29 o 
   7  11   8      606.57      266.46    158.46 o 
   9  11   8     1791.86     1925.25    252.31 o 
  11  11   8       36.67       61.84    155.73 o 
  13  11   8       69.57      294.96    241.25 o 
 -10  12   8       11.61       13.60    127.11 o 
  -8  12   8      483.64      401.55    164.27 o 
  -6  12   8      221.94      105.39    142.90 o 
  -4  12   8      611.02      507.40    170.74 o 
  -2  12   8     2303.66     1563.16    270.13 o 
   0  12   8        2.40        1.14    130.82 o 
   2  12   8       51.91       63.84    147.66 o 
   4  12   8       81.18       17.78    139.29 o 
   6  12   8     2210.91     2549.62    290.06 o 
   8  12   8     1545.43     1440.11    241.98 o 
  10  12   8      948.03      477.97    183.91 o 
  -1  13   8      308.34      149.17    155.89 o 
   1  13   8     2088.37     1932.04    273.32 o 
 -27   1   9      508.91      465.21    234.05 o 
 -25   1   9      128.28      130.92    202.41 o 
 -23   1   9      442.37      469.04    208.58 o 
 -21   1   9     4402.80     4941.83    327.53 o 
 -19   1   9     1029.14     1278.02    216.00 o 
 -17   1   9     1737.83     1805.99    189.26 o 
 -15   1   9     4678.27     4171.22    173.28 o 
 -13   1   9     2155.48     2815.55    202.36 o 
 -11   1   9      520.93      967.03    145.12 o 
  -9   1   9      104.68      361.06     86.43 o 
  -7   1   9    69772.75    69139.86   1554.00 o 
  -5   1   9     1230.88     1274.52     85.71 o 
  -3   1   9     9848.19     9440.58    243.45 o 
  -1   1   9     1041.65      808.77     68.68 o 
   1   1   9    17160.86    14724.25    461.34 o 
   3   1   9   201654.17   190586.69   9742.22 o 
   5   1   9    17451.44    17478.91    912.10 o 
   7   1   9     6187.58     7178.94    449.90 o 
   9   1   9    15720.53    16882.74    696.18 o 
  11   1   9      854.91      684.66    106.66 o 
  13   1   9     3394.96     3482.60    169.87 o 
  15   1   9     2752.83     3176.33    273.10 o 
  17   1   9      361.35      152.46    466.08 o 
  19   1   9        9.05      -58.15    146.74 o 
  21   1   9      100.23       26.35    197.69 o 
  23   1   9      279.47      372.74    219.87 o 
  25   1   9      107.42     -102.25    189.91 o 
  27   1   9       23.65       91.59    216.07 o 
 -28   2   9        2.57      -14.42    201.97 o 
 -26   2   9       49.45     -221.33    197.84 o 
 -24   2   9     2122.41     1962.26    249.07 o 
 -22   2   9       94.85       33.42    142.69 o 
 -20   2   9    11347.17    10891.82    485.22 o 
 -18   2   9     2166.18     2423.01    221.77 o 
 -16   2   9       44.33       82.14     67.90 o 
 -14   2   9     2081.95     2488.56    154.88 o 
 -12   2   9      832.82      692.70     85.58 o 
 -10   2   9     4176.33     5840.19    214.04 o 
  -8   2   9     1027.36     1001.88     74.81 o 
  -6   2   9        2.98       23.17     38.12 o 
  -4   2   9      150.61      197.24     38.60 o 
  -2   2   9       88.32      161.79     65.39 o 
   0   2   9    12460.20    11792.48    379.66 o 
   2   2   9      343.84      468.88     80.90 o 
   4   2   9     6912.05     6209.24    292.95 o 
   6   2   9     8732.65     8650.61    390.81 o 
   8   2   9      319.65      392.94    148.44 o 
  10   2   9      640.32      452.14    107.89 o 
  12   2   9       73.45      223.15     84.72 o 
  14   2   9     1070.54     1575.83    174.62 o 
  16   2   9     2976.98     2800.41    209.43 o 
  18   2   9      391.39      358.15    170.50 o 
  20   2   9        0.07      222.94    183.75 o 
  22   2   9     1915.59     1636.41    357.38 o 
  24   2   9     1548.53     1583.33    607.48 o 
  26   2   9      340.42      334.94    245.17 o 
 -27   3   9      478.74      504.12    496.68 o 
 -25   3   9      705.57      602.20    188.06 o 
 -23   3   9      576.94      474.32    169.48 o 
 -21   3   9      127.60      287.67    148.17 o 
 -19   3   9     2134.84     2457.91    371.07 o 
 -17   3   9     5519.45     6248.50    337.28 o 
 -15   3   9     1710.03     1775.08    134.81 o 
 -13   3   9      160.29      324.03     76.28 o 
 -11   3   9      104.50      326.74    174.03 o 
  -9   3   9     1659.14     1642.74    113.17 o 
  -7   3   9    20813.70    20762.45    576.66 o 
  -5   3   9     1055.13      839.24     97.68 o 
  -3   3   9      361.54      178.24     63.38 o 
  -1   3   9      792.71      652.43    104.34 o 
   1   3   9       61.20      145.41     39.15 o 
   3   3   9       46.91        0.82    108.69 o 
   5   3   9      366.03      564.38     92.43 o 
   7   3   9     3999.18     3734.78    229.18 o 
   9   3   9      117.02       48.54    109.04 o 
  11   3   9      194.54      261.42    105.37 o 
  13   3   9        5.80       88.62     91.45 o 
  15   3   9     3382.54     3707.19    240.48 o 
  17   3   9     1717.60     1636.52    248.05 o 
  19   3   9     2990.21     3514.63    455.17 o 
  21   3   9      747.53      358.12    553.66 o 
  23   3   9       20.60       14.18    192.96 o 
  25   3   9     3386.50     3115.40    406.07 o 
 -26   4   9       41.00       78.74    168.13 o 
 -24   4   9      117.82      -72.15    146.39 o 
 -22   4   9       25.44      -43.46    137.89 o 
 -20   4   9     2973.64     2784.49    460.31 o 
 -18   4   9     7052.76     6833.77    694.25 o 
 -16   4   9      152.24      368.28     95.55 o 
 -14   4   9     7061.67     7487.89    286.99 o 
 -12   4   9      427.33      588.30     94.94 o 
 -10   4   9       31.60      136.68    115.35 o 
  -8   4   9     3355.82     3773.44    189.99 o 
  -6   4   9     8722.14     9767.51    417.76 o 
  -4   4   9      453.92      595.19     63.67 o 
  -2   4   9     9487.67     7717.21    246.45 o 
   0   4   9     8098.13     7791.46    381.94 o 
   2   4   9    37922.20    38663.23   1169.97 o 
   4   4   9       25.69      163.38     64.33 o 
   6   4   9     9577.03     8759.81    339.09 o 
   8   4   9     3267.78     3544.14    298.29 o 
  10   4   9      941.29      842.52    145.14 o 
  12   4   9     5129.04     5219.25    328.39 o 
  14   4   9     4897.31     5231.34    709.49 o 
  16   4   9     2858.91     2920.27    295.33 o 
  18   4   9    10648.70    12181.97   1344.76 o 
  20   4   9     1413.57     1417.93    266.74 o 
  22   4   9      989.38      632.88    230.05 o 
  24   4   9      136.36      462.91    232.79 o 
 -25   5   9       75.70      310.85    177.04 o 
 -23   5   9      272.18      187.26    178.39 o 
 -21   5   9      516.41      531.73    174.39 o 
 -19   5   9        1.11     -157.63    166.16 o 
 -17   5   9     9263.07     8760.08    412.59 o 
 -15   5   9      519.31      624.37    112.60 o 
 -13   5   9      121.38      490.04    105.92 o 
 -11   5   9     1207.08     1121.28    104.42 o 
  -9   5   9       35.96      110.55     62.61 o 
  -7   5   9      836.76     1121.57    101.32 o 
  -5   5   9      770.45      629.52    106.57 o 
  -3   5   9     1934.80     2505.03    118.37 o 
  -1   5   9    22882.42    23521.97    651.93 o 
   1   5   9    23342.80    24016.55    583.15 o 
   3   5   9      523.45      414.67     53.47 o 
   5   5   9        1.46       14.47     51.95 o 
   7   5   9      770.40      603.65     81.21 o 
   9   5   9     2010.04     2511.78    219.46 o 
  11   5   9     5736.32     4884.85    319.12 o 
  13   5   9      515.66      335.64    198.39 o 
  15   5   9     2277.31     3011.17    683.11 o 
  17   5   9     3884.73     3728.04    274.63 o 
  19   5   9      142.95      388.46    193.08 o 
  21   5   9     6092.50     6225.79    489.70 o 
  23   5   9      467.95      322.97    322.91 o 
 -24   6   9      177.30       17.71    166.47 o 
 -22   6   9        0.10      170.57    153.98 o 
 -20   6   9     1321.09     1286.00    242.42 o 
 -18   6   9     3729.42     3729.56    353.63 o 
 -16   6   9     4488.54     5721.82    437.65 o 
 -14   6   9      223.06      266.79     90.92 o 
 -12   6   9      186.58      216.07     81.23 o 
 -10   6   9      195.48      365.15     88.92 o 
  -8   6   9       35.95        5.02     60.62 o 
  -6   6   9      814.98      759.54    107.40 o 
  -4   6   9      896.08      866.34    100.36 o 
  -2   6   9     1660.85     1585.24    108.59 o 
   0   6   9     1074.97     1072.43     87.73 o 
   2   6   9    10716.37    10123.15    286.21 o 
   4   6   9     1234.01     1550.66     97.44 o 
   6   6   9     4892.41     5559.86    202.15 o 
   8   6   9      116.93      -24.09     68.05 o 
  10   6   9     3043.16     3460.40    322.15 o 
  12   6   9     5603.36     5361.17    363.32 o 
  14   6   9     2775.81     3136.00    297.00 o 
  16   6   9     8403.56     8387.88    489.59 o 
  18   6   9     1071.73     1264.53    259.56 o 
  20   6   9      524.44      181.24    204.02 o 
  22   6   9      223.66      326.47    234.62 o 
 -23   7   9      313.74      576.01    201.88 o 
 -21   7   9        6.16      -23.91    150.69 o 
 -19   7   9     1302.82     1230.10    210.46 o 
 -17   7   9        4.58      105.81    138.73 o 
 -15   7   9     1569.35     1552.62    196.07 o 
 -13   7   9     7281.10     7604.64    286.63 o 
 -11   7   9     2656.99     3402.65    193.86 o 
  -9   7   9      154.10      358.01     86.91 o 
  -7   7   9     1913.21     1910.38    132.60 o 
  -5   7   9     2611.85     2866.96    175.44 o 
  -3   7   9      509.05      691.73     85.29 o 
  -1   7   9      186.64      153.67     69.54 o 
   1   7   9       16.89       40.63     60.41 o 
   3   7   9      581.42      477.96     92.47 o 
   5   7   9      110.74      128.84     64.23 o 
   7   7   9       80.43      109.68     69.98 o 
   9   7   9       92.40      191.63     90.40 o 
  11   7   9      259.55      329.06    109.17 o 
  13   7   9     1813.41     1837.63    252.86 o 
  15   7   9     3243.98     2995.79    309.41 o 
  17   7   9        0.02       97.46    141.16 o 
  19   7   9      439.92      289.04    209.29 o 
  21   7   9     1922.84     2221.68    339.56 o 
 -22   8   9       52.52       43.93    220.19 o 
 -20   8   9        4.61       25.80    194.70 o 
 -18   8   9      131.26      237.22    199.91 o 
 -16   8   9        2.00      319.06    159.37 o 
 -14   8   9     1415.31     1226.22    163.74 o 
 -12   8   9     1847.77     2012.81    195.02 o 
 -10   8   9    18480.80    19888.60    639.89 o 
  -8   8   9     2434.08     2246.85    180.22 o 
  -6   8   9     3382.13     3878.33    257.01 o 
  -4   8   9     2341.06     2686.46    155.49 o 
  -2   8   9     1902.62     2027.75    148.96 o 
   0   8   9      772.56      520.38    134.33 o 
   2   8   9     2239.59     2287.83    232.81 o 
   4   8   9      844.57      933.15    162.47 o 
   6   8   9     2807.50     3188.13    200.09 o 
   8   8   9     2204.84     2197.88    179.83 o 
  10   8   9     1085.91     1039.73    334.14 o 
  12   8   9     4406.32     4172.14    299.49 o 
  14   8   9     1441.43     1434.48    209.81 o 
  16   8   9     2974.21     3375.02    345.32 o 
  18   8   9      303.69      172.61    174.00 o 
  20   8   9      209.72       36.09    209.75 o 
 -19   9   9       12.91     -132.08    190.17 o 
 -17   9   9      430.41      127.29    166.80 o 
 -15   9   9      808.64      812.55    163.40 o 
 -13   9   9     7487.84     7866.05    368.71 o 
 -11   9   9     1061.97      913.68    155.60 o 
  -9   9   9     6217.80     6173.99    311.88 o 
  -7   9   9       64.37      372.28    164.20 o 
  -5   9   9       97.72      122.39    122.06 o 
  -3   9   9    11894.73    10375.25    465.63 o 
  -1   9   9      207.16      358.18    136.78 o 
   1   9   9     1761.05     1833.84    215.74 o 
   3   9   9      237.54      -92.38    110.16 o 
   5   9   9       96.02     -131.05    108.27 o 
   7   9   9        0.11     -114.30    115.50 o 
   9   9   9      712.36      636.75    167.23 o 
  11   9   9     2399.87     3108.71    431.96 o 
  13   9   9       51.62       72.63    187.21 o 
  15   9   9      308.52      153.98    234.27 o 
  17   9   9      175.38      -87.77    209.14 o 
  19   9   9      131.98      185.73    331.35 o 
 -18  10   9     1079.90     1806.55    270.20 o 
 -16  10   9       29.05      128.26    165.41 o 
 -14  10   9        0.44       96.70    126.79 o 
 -12  10   9      426.08      434.98    143.30 o 
 -10  10   9      452.79      987.62    165.46 o 
  -8  10   9      102.28      219.27    121.33 o 
  -6  10   9     2238.88     2510.41    218.37 o 
  -4  10   9     2321.88     2127.89    230.83 o 
  -2  10   9      551.70     1025.77    459.66 o 
   0  10   9      332.15      349.22    148.81 o 
   2  10   9      848.47     1357.43    202.90 o 
   4  10   9     2127.33     2310.60    241.48 o 
   6  10   9      123.45      288.72    142.86 o 
   8  10   9       10.31      -56.83    132.44 o 
  10  10   9     2973.09     3186.83    295.74 o 
  12  10   9       58.41       34.47    204.27 o 
  14  10   9      394.31      480.91    245.68 o 
  16  10   9      536.15      869.40    283.96 o 
 -15  11   9      228.14      403.41    195.36 o 
 -13  11   9     1035.39     1150.66    189.73 o 
 -11  11   9      785.34      719.92    177.70 o 
  -9  11   9       58.80      215.19    133.07 o 
  -7  11   9      109.11      309.70    149.80 o 
  -5  11   9     2776.79     3314.67    299.78 o 
  -3  11   9      346.15      501.58    160.95 o 
  -1  11   9      733.06      688.86    174.53 o 
   1  11   9      238.13       82.21    189.89 o 
   3  11   9       41.73       97.52    135.56 o 
   5  11   9      673.94      593.64    176.12 o 
   7  11   9      708.19      383.13    150.49 o 
   9  11   9       40.85       20.92    150.92 o 
  11  11   9     1443.27     2049.67    295.07 o 
  13  11   9      680.48      217.15    241.64 o 
 -10  12   9       77.09       90.73    129.30 o 
  -8  12   9      265.53       28.15    151.93 o 
  -6  12   9      165.17       93.59    161.85 o 
  -4  12   9      608.37      516.50    161.99 o 
  -2  12   9        1.55      151.88    141.90 o 
   0  12   9     1795.24     2191.35    265.25 o 
   2  12   9        2.74       -6.70    128.95 o 
   4  12   9        6.13      -47.22    142.13 o 
   6  12   9     1148.86      981.79    299.40 o 
   8  12   9       44.94      120.27    156.66 o 
 -28   0  10      476.74      767.53    385.52 o 
 -26   0  10      210.92      173.06    283.51 o 
 -24   0  10     1181.08     1078.48    364.42 o 
 -22   0  10     2681.43     2708.52    449.54 o 
 -20   0  10      175.42      -21.47    247.28 o 
 -18   0  10     4824.14     4171.46    330.06 o 
 -16   0  10     4450.69     4571.93    230.25 o 
 -14   0  10     9221.86     8406.10    806.22 o 
 -12   0  10    36789.99    39566.24   1480.59 o 
 -10   0  10     3892.37     3942.26    244.95 o 
  -8   0  10    98671.31    89352.77   3685.69 o 
  -6   0  10   110868.01    95368.68   3333.99 o 
  -4   0  10    10099.72     6031.57    272.97 o 
  -2   0  10    22101.65    15102.77    574.26 o 
   0   0  10    14727.43    11993.45    659.19 o 
   2   0  10   165829.13   155533.56   7544.45 o 
   8   0  10      243.85      259.45     92.77 o 
  10   0  10      206.94      443.98    111.58 o 
  12   0  10    10600.59    12240.57    849.14 o 
  14   0  10     6821.06     7121.26    378.39 o 
  16   0  10      888.73     1181.19    307.43 o 
  18   0  10     2110.72     1315.57    335.57 o 
  20   0  10     2441.16     2291.33    437.58 o 
  22   0  10     2754.52     2375.76    497.38 o 
  24   0  10     4107.32     4649.50    636.68 o 
  26   0  10     3389.33     2665.60    545.92 o 
 -27   1  10        0.73      283.92    219.32 o 
 -25   1  10      116.38      -36.21    198.34 o 
 -23   1  10     1493.90     1763.19    238.82 o 
 -21   1  10      289.76      466.55    151.36 o 
 -19   1  10     2238.49     2910.80    504.67 o 
 -17   1  10     2848.97     2864.71    194.23 o 
 -15   1  10     1241.75     1252.29    102.67 o 
 -13   1  10     9109.12    10062.56    296.27 o 
 -11   1  10    15897.91    15553.05    408.05 o 
  -9   1  10    66286.16    68230.94   1548.45 o 
  -7   1  10    12644.44    13075.72    336.64 o 
  -5   1  10    13041.42    13462.78    337.99 o 
  -3   1  10     3193.72     3794.86    123.06 o 
  -1   1  10     3999.79     3945.12    161.59 o 
   1   1  10    14490.67    12518.08    405.47 o 
   3   1  10     7574.68     7595.38    457.63 o 
   5   1  10    21884.15    19956.67    784.34 o 
   7   1  10      517.75      423.51     96.87 o 
   9   1  10    42986.41    48513.97   1810.43 o 
  11   1  10      289.87      287.50     92.85 o 
  13   1  10      469.09      404.66     83.70 o 
  15   1  10     7745.01     8245.42    300.23 o 
  17   1  10     2001.29     2274.75    283.44 o 
  19   1  10        3.26     -199.97    198.04 o 
  21   1  10        9.94       96.63    180.28 o 
  23   1  10       53.10       12.80    184.01 o 
  25   1  10     3520.40     2168.76    663.76 o 
 -28   2  10       66.35       10.55    200.96 o 
 -26   2  10      347.14      299.43    323.97 o 
 -24   2  10      153.79      261.13    162.48 o 
 -22   2  10        2.36       52.84    139.45 o 
 -20   2  10       11.64      190.56    136.16 o 
 -18   2  10     3878.35     4012.02    273.85 o 
 -16   2  10     1093.90     1071.18    110.09 o 
 -14   2  10      815.48      790.14     96.61 o 
 -12   2  10      864.51     1024.33     91.38 o 
 -10   2  10    84662.55    88180.52   1989.99 o 
  -8   2  10     5105.26     4375.31    181.31 o 
  -6   2  10      143.57      342.02     49.33 o 
  -4   2  10    15564.30    13787.09    344.35 o 
  -2   2  10    37276.45    30390.42    791.93 o 
   0   2  10     3676.65     2891.44    230.98 o 
   2   2  10      262.90      118.28     53.45 o 
   4   2  10     6137.68     4883.70    210.02 o 
   6   2  10     4927.31     4668.58    252.40 o 
   8   2  10     9131.48     8581.69    404.87 o 
  10   2  10     2229.69     2786.85    214.14 o 
  12   2  10    23775.02    23565.25    789.38 o 
  14   2  10     2896.61     2816.87    216.89 o 
  16   2  10     1253.04      929.09    180.97 o 
  18   2  10       21.13     -130.08    135.22 o 
  20   2  10     5576.55     4433.69    400.44 o 
  22   2  10     1071.95     1438.79    290.23 o 
  24   2  10       11.30      168.38    202.65 o 
  26   2  10      175.96       69.97    217.37 o 
 -27   3  10      279.78       75.53    178.77 o 
 -25   3  10      419.25      176.75    166.92 o 
 -23   3  10     1120.65      827.19    187.08 o 
 -21   3  10      600.41      453.40    200.23 o 
 -19   3  10     5435.88     6463.88    363.91 o 
 -17   3  10     2896.41     2878.87    235.56 o 
 -15   3  10       40.02      111.01     75.84 o 
 -13   3  10      170.92      190.88     99.61 o 
 -11   3  10     8990.01     8606.71    296.38 o 
  -9   3  10     7287.88     5193.40    202.95 o 
  -7   3  10     1288.79     1545.97    106.11 o 
  -5   3  10      164.37      469.43     59.01 o 
  -3   3  10       88.41      254.01     71.79 o 
  -1   3  10     7387.56     7204.74    349.22 o 
   1   3  10      666.99      632.10    118.64 o 
   3   3  10       35.93       48.91     47.91 o 
   5   3  10    11059.01     9034.57    335.06 o 
   7   3  10     6287.41     5971.39    309.24 o 
   9   3  10     3046.90     2713.01    209.43 o 
  11   3  10      408.27      307.37    112.38 o 
  13   3  10     1165.91     1283.07    177.38 o 
  15   3  10     2340.88     1948.11    186.03 o 
  17   3  10      515.42      639.57    218.44 o 
  19   3  10     4373.45     4854.43    819.59 o 
  21   3  10      371.54       15.37    179.08 o 
  23   3  10      792.38      988.32    470.65 o 
  25   3  10     2331.34     2638.87    388.32 o 
 -26   4  10      396.83      316.48    182.60 o 
 -24   4  10      337.47      190.13    180.53 o 
 -22   4  10      554.18      344.88    163.02 o 
 -20   4  10      502.14      519.81    190.05 o 
 -18   4  10     2265.67     2421.38    229.96 o 
 -16   4  10     2710.25     2798.53    238.02 o 
 -14   4  10      609.72      927.37    115.91 o 
 -12   4  10      623.83      817.46    102.24 o 
 -10   4  10     3769.58     3685.02    208.87 o 
  -8   4  10     6886.59     7689.00    265.87 o 
  -6   4  10     6741.27     7975.04    264.59 o 
  -4   4  10      977.71      880.79     68.44 o 
  -2   4  10       67.87      142.46    145.67 o 
   0   4  10     9640.01     7276.98    429.14 o 
   2   4  10     2131.91     2309.30    311.30 o 
   4   4  10      267.80      310.75     71.23 o 
   6   4  10     3417.12     3710.96    198.31 o 
   8   4  10      206.98      134.83     87.85 o 
  10   4  10     2008.83     2130.39    204.80 o 
  12   4  10     8213.01     9114.77    466.65 o 
  14   4  10      227.57      516.93    357.74 o 
  16   4  10    10552.47    11036.19    471.04 o 
  18   4  10     1903.02     2455.29    528.69 o 
  20   4  10      757.57      797.63    240.67 o 
  22   4  10      251.24      157.31    202.87 o 
  24   4  10     1466.07     1123.03    891.35 o 
 -25   5  10       24.46      292.39    181.31 o 
 -23   5  10       91.50      -87.44    149.42 o 
 -21   5  10      119.58      -80.60    130.83 o 
 -19   5  10      314.70      213.54    148.03 o 
 -17   5  10     2893.99     2967.04    249.21 o 
 -15   5  10      292.47      275.71    104.08 o 
 -13   5  10     1785.71     1965.82    152.74 o 
 -11   5  10     1571.66     1714.38    161.84 o 
  -9   5  10     1000.08     1037.14    106.34 o 
  -7   5  10     3421.29     3058.65    316.18 o 
  -5   5  10     1487.56      970.38     89.23 o 
  -3   5  10     7410.71     9747.88    281.81 o 
  -1   5  10    41769.76    38177.60   1730.99 o 
   1   5  10    11395.58    11506.34    573.17 o 
   3   5  10     1241.23     2154.89    182.91 o 
   5   5  10      664.28      964.21    113.60 o 
   7   5  10     9890.40     9074.40    529.25 o 
   9   5  10     1844.58     1877.21    196.48 o 
  11   5  10       87.18       37.72    234.62 o 
  13   5  10     2872.94     3106.91    270.05 o 
  15   5  10      103.62      129.30    145.64 o 
  17   5  10     3685.39     3452.20    268.44 o 
  19   5  10     2795.05     3164.16    347.87 o 
  21   5  10      326.21      256.39    202.10 o 
  23   5  10       16.47       -6.57    290.90 o 
 -24   6  10      161.67      -99.37    181.20 o 
 -22   6  10      135.69      -97.85    149.11 o 
 -20   6  10     1859.89     1889.58    236.40 o 
 -18   6  10        3.82      123.93    137.56 o 
 -16   6  10     6073.60     5959.28    283.39 o 
 -14   6  10     2890.17     3526.82    208.81 o 
 -12   6  10      392.15      444.48    101.92 o 
 -10   6  10      323.22      337.69     82.17 o 
  -8   6  10      164.52      155.02     67.74 o 
  -6   6  10      528.58      652.11     81.09 o 
  -4   6  10     1131.65     1444.92     83.49 o 
  -2   6  10     2363.04     2713.70    183.92 o 
   0   6  10     3847.38     4715.70    244.62 o 
   2   6  10     2775.94     2857.01    119.38 o 
   4   6  10     3638.09     3434.99    143.06 o 
   6   6  10     4521.57     4564.83    195.61 o 
   8   6  10     2014.55     2556.78    309.64 o 
  10   6  10      310.56      257.16    219.85 o 
  12   6  10      158.58       41.16    132.61 o 
  14   6  10     2253.38     3135.08    296.93 o 
  16   6  10     1209.83     1632.64    360.55 o 
  18   6  10      501.93      695.62    228.58 o 
  20   6  10      346.49      147.71    209.54 o 
  22   6  10     2352.60     2471.72    360.82 o 
 -23   7  10      886.98      671.24    259.93 o 
 -21   7  10      194.00      -99.11    181.67 o 
 -19   7  10      624.89      234.85    154.92 o 
 -17   7  10       89.86       13.45    130.48 o 
 -15   7  10        0.10       75.54    104.13 o 
 -13   7  10    10969.62    11333.12    369.27 o 
 -11   7  10     9098.61     8272.12    292.13 o 
  -9   7  10      517.35      465.53     93.62 o 
  -7   7  10     1610.34     2017.49    134.29 o 
  -5   7  10     6132.81     5956.00    193.51 o 
  -3   7  10      210.13      147.85     71.56 o 
  -1   7  10      301.89      116.54     74.16 o 
   1   7  10     4752.02     5151.49    221.36 o 
   3   7  10     1315.64     1473.07     98.13 o 
   5   7  10      249.09      209.93    105.98 o 
   7   7  10       41.58      -24.63     71.31 o 
   9   7  10      321.33      365.26    100.22 o 
  11   7  10      110.51        9.16    116.30 o 
  13   7  10     1203.71     1421.68    268.39 o 
  15   7  10       88.34      -20.78    246.58 o 
  17   7  10        0.38        7.23    200.50 o 
  19   7  10      208.45      411.80    225.65 o 
  21   7  10      533.71      150.91    225.45 o 
 -22   8  10        0.61     -136.22    209.29 o 
 -20   8  10      165.10       99.78    209.55 o 
 -18   8  10     2259.63     1761.13    308.26 o 
 -16   8  10     6153.22     5344.59    444.40 o 
 -14   8  10      796.14      738.30    144.13 o 
 -12   8  10        2.92      -34.94     99.35 o 
 -10   8  10     6603.09     6653.89    315.28 o 
  -8   8  10       94.13      243.37     88.42 o 
  -6   8  10      731.50     1134.41    118.98 o 
  -4   8  10     6969.59     6094.40    357.84 o 
  -2   8  10     5639.76     5078.18    303.48 o 
   0   8  10      634.10      849.34    173.16 o 
   2   8  10       80.40       30.48    150.34 o 
   4   8  10     9663.90     9780.31    442.53 o 
   6   8  10     4436.85     5041.84    345.29 o 
   8   8  10     3101.45     3208.61    242.27 o 
  10   8  10     1478.22     1548.56    198.23 o 
  12   8  10        2.06      238.89    141.37 o 
  14   8  10       66.39      -14.06    185.05 o 
  16   8  10      428.28      613.56    275.07 o 
  18   8  10        0.48      239.26    169.60 o 
  20   8  10      257.32       36.81    229.22 o 
 -19   9  10       20.28       64.53    456.58 o 
 -17   9  10      406.69      854.69    266.63 o 
 -15   9  10     1912.13     2158.08    235.90 o 
 -13   9  10        2.28      277.79    133.10 o 
 -11   9  10     1323.31     1287.69    172.54 o 
  -9   9  10     4300.14     3806.00    250.95 o 
  -7   9  10      231.05      374.63    123.95 o 
  -5   9  10      420.48      746.05    140.28 o 
  -3   9  10      977.40     1351.49    295.00 o 
  -1   9  10     1034.27     1151.37    177.42 o 
   1   9  10      439.93      300.53    147.44 o 
   3   9  10      605.51      624.95    155.94 o 
   5   9  10        0.49      -92.45    114.18 o 
   7   9  10      239.25      316.68    148.49 o 
   9   9  10     2816.56     2067.97    301.09 o 
  11   9  10      670.94     1124.05    251.50 o 
  13   9  10       87.35     -248.18    165.46 o 
  15   9  10      937.25     1360.83    290.83 o 
  17   9  10      139.33       84.48    255.37 o 
 -18  10  10     1641.73     1649.98    320.75 o 
 -16  10  10      609.33      318.17    183.70 o 
 -14  10  10       53.77       88.46    206.18 o 
 -12  10  10      688.23      569.77    147.97 o 
 -10  10  10     5293.83     4499.36    328.09 o 
  -8  10  10        1.23       55.92    121.23 o 
  -6  10  10     2577.48     2720.90    264.16 o 
  -4  10  10      362.56      506.99    156.22 o 
  -2  10  10      984.03     1175.94    190.09 o 
   0  10  10     4544.73     4044.65    416.00 o 
   2  10  10      512.33      355.96    147.20 o 
   4  10  10      455.08      316.42    147.21 o 
   6  10  10     1356.36     1225.08    371.04 o 
   8  10  10      288.65      122.84    146.77 o 
  10  10  10     1458.64     1688.12    318.34 o 
  12  10  10        7.05      343.58    215.96 o 
  14  10  10        2.81       44.62    204.39 o 
  16  10  10       53.13      -58.47    216.33 o 
 -15  11  10        6.19      -24.12    156.15 o 
 -13  11  10       60.76      362.43    145.67 o 
 -11  11  10      116.65      444.44    149.76 o 
  -9  11  10      610.19      395.67    161.35 o 
  -7  11  10      944.87      989.75    195.31 o 
  -5  11  10        3.53      292.28    146.20 o 
  -3  11  10      165.25      277.00    186.67 o 
  -1  11  10        0.35      114.17    134.53 o 
   1  11  10      323.34      114.58    146.13 o 
   3  11  10       16.83     -181.07    120.71 o 
   5  11  10      287.73      120.53    152.19 o 
   7  11  10      697.92      646.80    181.40 o 
   9  11  10     2147.84     1942.14    259.76 o 
  11  11  10      404.23      225.51    225.48 o 
  13  11  10        0.48     -289.65    208.65 o 
 -10  12  10      155.12      157.73    145.91 o 
  -8  12  10      745.03      830.94    224.38 o 
  -6  12  10       50.53      278.88    162.59 o 
  -4  12  10      322.45       77.24    144.31 o 
  -2  12  10      952.30      688.13    189.44 o 
   0  12  10     1925.73     1908.35    248.53 o 
   2  12  10       41.78      -15.21    146.06 o 
   4  12  10       15.34     -101.86    180.87 o 
   6  12  10       28.47      135.62    152.41 o 
   8  12  10      141.16      219.21    174.33 o 
 -27   1  11       32.90      -38.03    203.33 o 
 -25   1  11      603.30      468.02    216.42 o 
 -23   1  11     5533.90     5283.45    356.56 o 
 -21   1  11      426.20      789.80    174.47 o 
 -19   1  11     8677.16     8340.96    397.16 o 
 -17   1  11     4129.02     4116.72    184.63 o 
 -15   1  11       40.70       53.67     62.31 o 
 -13   1  11    17307.89    18725.46    488.14 o 
 -11   1  11    17715.59    16613.78    434.01 o 
  -9   1  11     1736.76     1761.49    109.88 o 
  -7   1  11        8.53      -19.34     41.36 o 
  -5   1  11     7282.69     6525.04    191.09 o 
  -3   1  11    45558.42    39540.93    905.37 o 
  -1   1  11     3138.81     3422.75    150.35 o 
   1   1  11        1.53        1.06     52.15 o 
   3   1  11   132021.58   125863.48   4470.23 o 
   5   1  11      273.74      676.78    161.81 o 
   7   1  11    17707.30    19760.84    794.69 o 
   9   1  11     3456.83     3909.13    408.74 o 
  11   1  11      479.64      347.15    144.68 o 
  13   1  11       71.89      184.49     93.93 o 
  15   1  11      369.30      639.47    100.43 o 
  17   1  11      199.73       47.35    144.75 o 
  19   1  11     1342.07     1281.62    244.39 o 
  21   1  11      807.40      920.01    242.71 o 
  23   1  11      746.76      405.94    474.52 o 
  25   1  11      216.53      400.48    257.84 o 
 -28   2  11        2.40      195.17    209.29 o 
 -26   2  11      397.45      370.52    182.32 o 
 -24   2  11      978.05      588.18    246.73 o 
 -22   2  11     2443.45     2131.55    240.68 o 
 -20   2  11     4365.42     4689.71    314.74 o 
 -18   2  11    16048.05    15632.26    601.81 o 
 -16   2  11      250.57      174.75     86.41 o 
 -14   2  11     1450.92     2172.23    143.21 o 
 -12   2  11        3.96       27.65     56.63 o 
 -10   2  11    25570.34    22768.28    565.02 o 
  -8   2  11     1036.00      704.36    121.69 o 
  -6   2  11      201.61      227.09     50.85 o 
  -4   2  11     9246.29     8379.14    228.35 o 
  -2   2  11      891.56      607.72     70.95 o 
   0   2  11    20871.12    19469.36    743.79 o 
   2   2  11        0.90       13.53     55.18 o 
   4   2  11      830.33      962.28    107.92 o 
   6   2  11     1737.45     1842.64    159.06 o 
   8   2  11      351.07      453.91    111.38 o 
  10   2  11      119.35       78.41    117.84 o 
  12   2  11      700.88      892.05    223.01 o 
  14   2  11     1340.14     1682.15    256.18 o 
  16   2  11      965.75     1098.52    156.64 o 
  18   2  11      208.88      457.45    183.89 o 
  20   2  11     1648.40     2063.78    305.68 o 
  22   2  11      668.51      554.71    224.61 o 
  24   2  11      188.29      -98.54    191.31 o 
  26   2  11      668.01      155.33    216.28 o 
 -27   3  11       52.90      -38.01    234.31 o 
 -25   3  11       70.64       66.08    160.92 o 
 -23   3  11      237.85      263.90    153.63 o 
 -21   3  11     1300.39      948.14    185.34 o 
 -19   3  11    28259.13    30061.47   1261.99 o 
 -17   3  11      447.25      607.95    141.22 o 
 -15   3  11     1528.99     1792.85    140.44 o 
 -13   3  11      312.86      347.53    121.24 o 
 -11   3  11     1142.17     1030.72    104.17 o 
  -9   3  11     5667.95     6136.22    259.65 o 
  -7   3  11      307.23      556.28     80.83 o 
  -5   3  11     7221.83     6631.32    224.01 o 
  -3   3  11      610.69      715.86    107.19 o 
  -1   3  11      255.83      348.11     92.05 o 
   1   3  11     3973.31     3502.88    254.89 o 
   3   3  11       42.58       39.72     51.25 o 
   5   3  11     4648.74     3795.77    317.80 o 
   7   3  11       37.89       79.95     82.66 o 
   9   3  11     6132.43     6778.48    354.26 o 
  11   3  11     1099.90      877.64    150.34 o 
  13   3  11      404.36      322.94    121.13 o 
  15   3  11      852.90      882.72    164.37 o 
  17   3  11      950.31     1359.95    365.83 o 
  19   3  11      706.78      941.20    241.27 o 
  21   3  11       10.42     -175.65    167.85 o 
  23   3  11      198.18      225.53    256.08 o 
  25   3  11      782.98      878.91    291.49 o 
 -26   4  11       86.33       46.69    170.63 o 
 -24   4  11       21.68      183.15    160.26 o 
 -22   4  11       99.90      201.39    155.26 o 
 -20   4  11      181.10      -27.27    158.81 o 
 -18   4  11     4141.05     4255.57    294.33 o 
 -16   4  11      348.77      369.22    100.74 o 
 -14   4  11     1107.06     1445.42    140.64 o 
 -12   4  11      469.34      440.28     89.88 o 
 -10   4  11       48.52       91.47     63.84 o 
  -8   4  11     3266.66     3745.77    199.02 o 
  -6   4  11    16238.09    16689.03    593.52 o 
  -4   4  11    12603.04    13391.43    479.75 o 
  -2   4  11        1.47      -49.14     61.87 o 
   0   4  11     3540.53     3189.35    898.38 o 
   2   4  11      777.93      880.68    111.40 o 
   4   4  11       88.96      -42.23     58.20 o 
   6   4  11      144.24       56.15     69.88 o 
   8   4  11      339.84      633.05    120.80 o 
  10   4  11      350.68      371.09    120.47 o 
  12   4  11       41.51      403.56    140.00 o 
  14   4  11     2601.96     3324.31    280.41 o 
  16   4  11     3819.97     3899.43    268.79 o 
  18   4  11     4009.29     3153.09    335.70 o 
  20   4  11      119.99      172.51    180.78 o 
  22   4  11      401.22       94.88    203.49 o 
  24   4  11      366.74      439.63    246.64 o 
 -25   5  11      119.04     -109.25    198.04 o 
 -23   5  11      713.69      948.79    206.59 o 
 -21   5  11      690.75      600.25    176.79 o 
 -19   5  11      967.24     1133.52    186.96 o 
 -17   5  11      109.93       31.61    121.56 o 
 -15   5  11     3768.29     3678.88    209.80 o 
 -13   5  11      483.12      433.37     99.06 o 
 -11   5  11      231.31      294.34     87.23 o 
  -9   5  11       93.40      184.73    126.62 o 
  -7   5  11     2795.49     2998.20    185.72 o 
  -5   5  11     4086.44     3411.81    150.02 o 
  -3   5  11     9296.60    10593.84    329.45 o 
  -1   5  11     6654.68     6879.38    658.84 o 
   1   5  11      645.64      809.49     75.20 o 
   3   5  11     4529.96     5672.93    246.49 o 
   5   5  11     3398.63     2452.88    217.00 o 
   7   5  11      223.26      157.89    132.26 o 
   9   5  11     2753.05     2667.44    340.50 o 
  11   5  11     3040.80     3461.07    276.32 o 
  13   5  11     9007.73     8963.29    480.15 o 
  15   5  11    17580.41    18534.48    835.71 o 
  17   5  11     2333.83     2185.98    227.59 o 
  19   5  11       26.12       60.38    170.24 o 
  21   5  11      293.32      414.12    276.48 o 
  23   5  11      141.96      406.82    236.69 o 
 -24   6  11      224.95      195.70    167.29 o 
 -22   6  11       36.13       22.92    156.53 o 
 -20   6  11       34.49       19.53    144.03 o 
 -18   6  11     2688.65     2717.55    256.38 o 
 -16   6  11     1035.19     1283.26    150.51 o 
 -14   6  11        2.02      -51.78     86.52 o 
 -12   6  11      718.88      712.60    138.88 o 
 -10   6  11      483.07      540.02    112.51 o 
  -8   6  11      135.69      190.32     70.56 o 
  -6   6  11      853.72      841.83     92.70 o 
  -4   6  11      336.72      240.17     46.75 o 
  -2   6  11     1440.86     1508.69    100.80 o 
   0   6  11       97.71       92.58     99.76 o 
   2   6  11      234.38      135.29     86.84 o 
   4   6  11     1607.51     1878.75    149.74 o 
   6   6  11     1932.39     1655.14    154.01 o 
   8   6  11       13.03      197.49     99.41 o 
  10   6  11       18.21      -72.82    106.87 o 
  12   6  11      143.50       13.54    132.68 o 
  14   6  11     9911.08     9134.34    509.59 o 
  16   6  11      301.25      246.91    164.41 o 
  18   6  11      310.08      344.45    205.49 o 
  20   6  11     1970.50     1930.80    317.62 o 
  22   6  11       10.51       10.40    213.56 o 
 -23   7  11      119.27      199.59    226.47 o 
 -21   7  11        1.47     -256.14    170.76 o 
 -19   7  11        5.18      109.75    188.54 o 
 -17   7  11       36.51     -219.27    146.18 o 
 -15   7  11     2581.88     2779.65    253.52 o 
 -13   7  11     9718.78     9750.41    542.17 o 
 -11   7  11     4868.94     4434.24    247.68 o 
  -9   7  11     1043.91     1189.12    163.63 o 
  -7   7  11      151.79      132.49    124.39 o 
  -5   7  11        7.83       55.06     66.92 o 
  -3   7  11      186.25       20.50     67.63 o 
  -1   7  11      175.97      200.23    101.39 o 
   1   7  11     1901.74     2150.11    196.32 o 
   3   7  11      616.15      748.56    100.88 o 
   5   7  11      213.87      292.74    102.39 o 
   7   7  11      364.86      416.18    115.18 o 
   9   7  11     2022.98     2639.60    218.96 o 
  11   7  11       45.70      -99.45    269.23 o 
  13   7  11      959.82     1267.00    226.21 o 
  15   7  11        8.78      229.08    169.42 o 
  17   7  11     5389.27     5116.62    411.70 o 
  19   7  11      539.89      357.59    246.23 o 
  21   7  11       85.61       12.15    209.54 o 
 -22   8  11      291.23      289.93    231.71 o 
 -20   8  11       64.35      207.75    212.15 o 
 -18   8  11      278.39      234.05    255.37 o 
 -16   8  11     1355.55     1869.03    227.96 o 
 -14   8  11      102.89      299.58    142.26 o 
 -12   8  11     1807.08     1602.64    187.23 o 
 -10   8  11      655.64      747.97    138.65 o 
  -8   8  11       34.24       15.53     96.14 o 
  -6   8  11     1207.80     1347.77    158.18 o 
  -4   8  11       89.48      284.79    144.29 o 
  -2   8  11      715.90      583.38    141.33 o 
   0   8  11      319.79       95.29    104.99 o 
   2   8  11      100.18      281.63    129.29 o 
   4   8  11     1058.24     1267.41    275.67 o 
   6   8  11      403.87      395.25    182.56 o 
   8   8  11      361.19      387.48    179.62 o 
  10   8  11      383.95      511.01    201.71 o 
  12   8  11     2579.90     2352.63    238.88 o 
  14   8  11      519.13      445.89    218.42 o 
  16   8  11      662.20      916.57    329.95 o 
  18   8  11     1759.43     1693.55    245.42 o 
  20   8  11      787.90      738.81    279.67 o 
 -19   9  11       38.38      -14.99    209.22 o 
 -17   9  11      252.80      240.17    202.84 o 
 -15   9  11     4264.78     4356.60    323.53 o 
 -13   9  11      133.44      173.43    171.40 o 
 -11   9  11      284.05      215.70    121.97 o 
  -9   9  11       59.42      215.66    120.58 o 
  -7   9  11     7681.98     7408.77    415.59 o 
  -5   9  11     2930.25     3105.38    276.61 o 
  -3   9  11      191.91      300.35    156.02 o 
  -1   9  11     2330.89     2406.59    237.59 o 
   1   9  11      877.42      513.37    150.24 o 
   3   9  11      281.05      471.70    145.71 o 
   5   9  11      456.51      320.77    139.35 o 
   7   9  11      593.60      360.97    178.51 o 
   9   9  11      239.10      296.96    186.62 o 
  11   9  11     1467.52     1387.07    279.28 o 
  13   9  11      898.50      678.06    240.74 o 
  15   9  11      164.76       -0.16    200.41 o 
  17   9  11     1049.46     1187.98    303.27 o 
 -16  10  11      395.25      695.67    251.45 o 
 -14  10  11     1702.46     1532.25    395.92 o 
 -12  10  11     1404.92     1548.32    197.54 o 
 -10  10  11     1650.04     1835.88    206.00 o 
  -8  10  11        8.21       71.17    112.07 o 
  -6  10  11      125.38      206.31    139.51 o 
  -4  10  11     3602.99     3819.97    306.13 o 
  -2  10  11     3337.19     3354.42    285.52 o 
   0  10  11      861.65      774.75    173.55 o 
   2  10  11     3289.55     3005.77    279.79 o 
   4  10  11     2784.99     3035.75    282.27 o 
   6  10  11       64.49      147.56    143.60 o 
   8  10  11      414.79      605.72    235.53 o 
  10  10  11      791.02     1128.76    271.12 o 
  12  10  11     1353.20     1442.88    299.95 o 
  14  10  11       37.83       18.45    203.39 o 
  16  10  11       27.58      165.40    326.78 o 
 -13  11  11       68.27      147.16    135.68 o 
 -11  11  11      743.39      580.79    208.76 o 
  -9  11  11      107.64      190.97    129.06 o 
  -7  11  11      188.91      449.81    165.52 o 
  -5  11  11      589.35      723.29    182.08 o 
  -3  11  11       66.46      -99.00    162.29 o 
  -1  11  11     3804.41     3367.72    302.77 o 
   1  11  11      385.38      249.99    152.45 o 
   3  11  11      459.90      307.68    155.92 o 
   5  11  11     1141.92      838.17    250.98 o 
   7  11  11      715.25      503.75    176.48 o 
   9  11  11        2.69      345.52    250.45 o 
  11  11  11       51.04      250.68    234.79 o 
  13  11  11       13.03      213.68    243.63 o 
 -10  12  11       31.37      -20.67    126.92 o 
  -8  12  11     1290.28     1162.51    226.00 o 
  -6  12  11     1701.30     1262.61    221.72 o 
  -4  12  11       38.53      116.78    141.90 o 
  -2  12  11      256.95      192.79    159.35 o 
   0  12  11      106.24       26.72    133.43 o 
   2  12  11      302.60      187.16    146.77 o 
   4  12  11       23.41      -13.72    145.98 o 
   6  12  11       55.28      133.55    164.18 o 
   8  12  11        1.00      213.87    218.88 o 
 -28   0  12     1821.96     1763.70    518.49 o 
 -26   0  12        7.87      111.15    281.40 o 
 -24   0  12     1035.72     1456.97    408.74 o 
 -22   0  12      680.58      635.95    210.15 o 
 -20   0  12      227.69      -76.63    157.88 o 
 -18   0  12      953.38      798.77    186.30 o 
 -16   0  12      606.75      458.04    149.58 o 
 -14   0  12     4452.35     5117.58    343.31 o 
 -12   0  12      461.26      423.01    121.80 o 
 -10   0  12   110054.44   108966.03   3837.67 o 
  -8   0  12     6859.93     6226.77    328.89 o 
  -6   0  12     2044.14     1487.78    134.54 o 
  -4   0  12    77215.31    68634.16   2417.96 o 
  -2   0  12     3613.13     4043.76    209.08 o 
   0   0  12    46861.80    45974.43   2296.96 o 
   2   0  12     1537.87     1634.96    182.91 o 
   8   0  12    23174.17    26481.55   1489.33 o 
  10   0  12      955.38     1333.03    201.56 o 
  12   0  12     3784.23     3727.67    272.96 o 
  14   0  12      229.59      247.75    117.77 o 
  16   0  12     3029.22     3415.54    460.80 o 
  18   0  12        3.19     -144.92    194.87 o 
  20   0  12     1143.89     1486.52    393.97 o 
  22   0  12        1.53      -18.29    265.93 o 
  24   0  12     1075.23      951.85    379.19 o 
  26   0  12     1008.68      425.62    340.50 o 
 -27   1  12      266.34      -63.69    335.57 o 
 -25   1  12      605.68      440.09    213.40 o 
 -23   1  12      522.70      571.94    167.52 o 
 -21   1  12     1504.89     1648.97    212.83 o 
 -19   1  12      605.14      728.69    130.74 o 
 -17   1  12       57.84       86.87     70.45 o 
 -15   1  12      303.51      441.59     84.18 o 
 -13   1  12     5114.23     5508.08    199.27 o 
 -11   1  12    26495.50    25021.15    618.80 o 
  -9   1  12    28892.27    28073.24    677.38 o 
  -7   1  12      649.09      465.47     64.37 o 
  -5   1  12       45.93      144.74     44.61 o 
  -3   1  12      260.87       56.77     40.25 o 
  -1   1  12     7155.32     5227.80    206.29 o 
   1   1  12    20777.45    19937.33    624.37 o 
   3   1  12     3745.40     4203.48    358.00 o 
   5   1  12        0.80      -65.43     96.38 o 
   7   1  12      699.18     1642.48    158.68 o 
   9   1  12     5467.40     6463.48    346.23 o 
  11   1  12     1452.04     1514.41    150.20 o 
  13   1  12     6610.68     7456.75    283.53 o 
  15   1  12      441.16      569.02    123.48 o 
  17   1  12     1363.72     1815.89    264.59 o 
  19   1  12       87.33       24.41    162.35 o 
  21   1  12       37.54     -246.76    164.51 o 
  23   1  12     1733.18     1859.65    529.04 o 
  25   1  12       28.48      -30.00    202.65 o 
 -26   2  12       46.33      -90.11    157.25 o 
 -24   2  12        4.00      174.38    177.78 o 
 -22   2  12       28.70     -115.77    122.81 o 
 -20   2  12     2530.36     2377.59    238.67 o 
 -18   2  12     2930.32     3931.47    529.19 o 
 -16   2  12      603.26      466.98     94.60 o 
 -14   2  12     2054.37     1922.61    127.82 o 
 -12   2  12     5274.98     5095.08    187.46 o 
 -10   2  12      478.35     1020.04     86.40 o 
  -8   2  12    10618.31    11338.96    309.00 o 
  -6   2  12      125.78       36.35     41.64 o 
  -4   2  12     3903.38     3972.12    149.21 o 
  -2   2  12    25864.70    25792.83    686.95 o 
   0   2  12     3126.45     3132.73    144.65 o 
   2   2  12      213.82       31.90     59.92 o 
   4   2  12     6343.26     5728.33    238.69 o 
   6   2  12    21644.00    22990.42    908.84 o 
   8   2  12        2.90      175.44    115.02 o 
  10   2  12     1324.98     1671.98    179.57 o 
  12   2  12      145.56      176.65    107.40 o 
  14   2  12     4233.40     4858.28    275.57 o 
  16   2  12     1131.83     1200.66    164.48 o 
  18   2  12       87.21     -133.63    150.38 o 
  20   2  12       52.21      -42.74    157.30 o 
  22   2  12      885.85      636.81    229.99 o 
  24   2  12      395.88      397.27    229.01 o 
 -27   3  12        3.79       92.75    172.95 o 
 -25   3  12        2.67      -68.58    150.39 o 
 -23   3  12        3.35      195.00    152.25 o 
 -21   3  12     1019.49      713.10    168.85 o 
 -19   3  12     3303.92     3446.03    273.48 o 
 -17   3  12      265.81      143.06    120.81 o 
 -15   3  12     1131.12      982.86    115.72 o 
 -13   3  12     9416.75     9415.61    375.40 o 
 -11   3  12        9.03      -39.78     59.39 o 
  -9   3  12    12328.73    11633.77    426.74 o 
  -7   3  12     7660.54     8912.84    290.42 o 
  -5   3  12     6555.62     8192.25    264.71 o 
  -3   3  12     1411.11     1105.25    181.73 o 
  -1   3  12      498.86      686.68    116.07 o 
   1   3  12      250.30      150.57     47.65 o 
   3   3  12      136.96      105.31     56.58 o 
   5   3  12     1608.89     1915.72    137.06 o 
   7   3  12      663.82      518.89    163.92 o 
   9   3  12      162.11      144.90     90.02 o 
  11   3  12     4930.16     5701.77    334.39 o 
  13   3  12     3460.56     3863.33    339.80 o 
  15   3  12     2505.69     2507.64    212.40 o 
  17   3  12     7229.09     6150.53    605.37 o 
  19   3  12     1865.22     2176.22    434.77 o 
  21   3  12      182.12       65.34    283.16 o 
  23   3  12      292.68      139.42    202.73 o 
  25   3  12      472.92      398.81    231.14 o 
 -26   4  12        5.45      -29.80    257.25 o 
 -24   4  12       25.88      -14.63    154.42 o 
 -22   4  12      181.79      274.17    154.55 o 
 -20   4  12     4802.38     4779.63    326.44 o 
 -18   4  12       31.45      178.29    133.33 o 
 -16   4  12     1611.25     1791.42    154.65 o 
 -14   4  12      229.53      505.60     99.61 o 
 -12   4  12      295.41      387.21     87.00 o 
 -10   4  12     1181.80      886.93    155.87 o 
  -8   4  12     4687.41     4518.85    190.55 o 
  -6   4  12    15180.38    15385.91    451.06 o 
  -4   4  12    12260.69    11313.67    424.08 o 
  -2   4  12     1644.60     1632.76    143.38 o 
   0   4  12      901.75     1285.81    291.96 o 
   2   4  12     7692.83     8644.08    319.24 o 
   4   4  12      180.86      181.42     68.16 o 
   6   4  12       75.69       24.36     66.26 o 
   8   4  12      133.74      199.27    104.47 o 
  10   4  12       87.15      -24.57     94.80 o 
  12   4  12     3014.01     2289.44    335.22 o 
  14   4  12     3279.40     3642.16    470.65 o 
  16   4  12       95.09      145.32    118.26 o 
  18   4  12     3025.50     3176.52    339.82 o 
  20   4  12      132.49      406.36    202.87 o 
  22   4  12     4171.57     4045.97    617.33 o 
  24   4  12       22.39      235.46    238.53 o 
 -25   5  12      512.11      499.97    201.71 o 
 -23   5  12      205.11      718.06    196.84 o 
 -21   5  12       11.79       35.87    148.92 o 
 -19   5  12     1879.18     2277.06    241.68 o 
 -17   5  12      535.64      722.49    163.84 o 
 -15   5  12      284.48      262.18    102.29 o 
 -13   5  12      790.32     1043.48    124.11 o 
 -11   5  12      718.23     1023.23    223.28 o 
  -9   5  12     7592.57     7809.69    283.50 o 
  -7   5  12     4080.28     4024.52    192.12 o 
  -5   5  12      362.36       99.43     79.97 o 
  -3   5  12     1398.10     1617.19    117.43 o 
  -1   5  12    11545.15     9250.07    497.38 o 
   1   5  12    19806.48    16015.57    706.13 o 
   3   5  12     1059.72     1354.81    115.35 o 
   5   5  12      782.93      604.32    100.98 o 
   7   5  12      231.84      160.19     87.82 o 
   9   5  12      437.36      628.89    120.99 o 
  11   5  12     5886.99     5591.53    353.07 o 
  13   5  12     1175.18     1490.60    213.89 o 
  15   5  12     3671.95     4057.20    809.04 o 
  17   5  12     3459.18     3479.46    273.68 o 
  19   5  12     1333.61     1058.64    251.26 o 
  21   5  12     1762.34     1421.65    290.74 o 
  23   5  12      313.41      197.42    224.61 o 
 -24   6  12      260.49      459.46    191.18 o 
 -22   6  12       78.82       -1.85    149.88 o 
 -20   6  12      261.55      118.39    147.96 o 
 -18   6  12      142.40      -80.23    130.99 o 
 -16   6  12      261.93      280.81    110.00 o 
 -14   6  12       52.77      -17.18     89.98 o 
 -12   6  12    10680.69    10584.33    375.78 o 
 -10   6  12     7062.80     7242.29    282.52 o 
  -8   6  12      657.66      621.07     92.55 o 
  -6   6  12      573.65      439.40    131.21 o 
  -4   6  12     1692.08     1616.77    141.38 o 
  -2   6  12     9006.19     7787.77    426.09 o 
   0   6  12     1457.26     1406.70    190.81 o 
   2   6  12       89.34       90.14     62.44 o 
   4   6  12     4877.30     4892.04    298.27 o 
   6   6  12     1467.08     1397.91    146.75 o 
   8   6  12      901.64      876.08    138.88 o 
  10   6  12        9.15      -28.85    131.16 o 
  12   6  12       24.02      144.93    268.74 o 
  14   6  12      501.81      674.38    331.71 o 
  16   6  12      203.11      330.03    178.30 o 
  18   6  12      818.13     1158.75    255.97 o 
  20   6  12      786.37      319.56    216.27 o 
  22   6  12      415.41      671.73    252.08 o 
 -23   7  12      150.33       14.44    218.63 o 
 -21   7  12      108.62      218.29    216.89 o 
 -19   7  12       51.18     -243.97    162.65 o 
 -17   7  12       64.06      436.81    197.05 o 
 -15   7  12      242.28      434.87    145.71 o 
 -13   7  12     1175.86      952.64    188.68 o 
 -11   7  12     1778.45     1716.07    194.53 o 
  -9   7  12        4.97     -142.10     94.73 o 
  -7   7  12      349.71      293.55    105.40 o 
  -5   7  12      721.68     1092.57    189.32 o 
  -3   7  12      256.13       78.93    100.92 o 
  -1   7  12        6.68      -45.03     89.04 o 
   1   7  12        0.00      -17.11    114.76 o 
   3   7  12        0.03      100.42    176.58 o 
   5   7  12       25.15       24.63     90.70 o 
   7   7  12      706.76      401.67    146.91 o 
   9   7  12      819.70      385.08    130.59 o 
  11   7  12      294.46      294.12    138.37 o 
  13   7  12      806.86      500.05    155.19 o 
  15   7  12     3358.91     3450.58    332.43 o 
  17   7  12        0.64      -14.83    259.60 o 
  19   7  12        8.87      185.44    208.32 o 
  21   7  12      467.02      369.88    246.73 o 
 -22   8  12       28.21      138.53    301.10 o 
 -20   8  12      135.80      -54.12    199.09 o 
 -18   8  12       56.83       81.18    186.85 o 
 -16   8  12      135.10      103.78    137.98 o 
 -14   8  12      571.75      736.12    169.21 o 
 -12   8  12      319.97      318.54    135.19 o 
 -10   8  12      908.89     1208.36    277.01 o 
  -8   8  12     3162.70     3533.07    234.93 o 
  -6   8  12     6261.32     5794.61    291.68 o 
  -4   8  12     2543.13     2159.43    212.58 o 
  -2   8  12        4.89      -66.12     95.79 o 
   0   8  12      761.60      815.48    158.75 o 
   2   8  12       37.42      -72.11    101.86 o 
   4   8  12       71.95      141.73    142.06 o 
   6   8  12        0.49       25.36    151.72 o 
   8   8  12     1570.21     1827.13    491.75 o 
  10   8  12     2055.98     2180.14    309.65 o 
  12   8  12      156.87       71.14    179.77 o 
  14   8  12      473.66      358.79    204.54 o 
  16   8  12       62.17      334.77    209.20 o 
  20   8  12      287.89      399.59    360.90 o 
 -19   9  12       35.87      252.96    224.72 o 
 -17   9  12        2.27      215.16    210.65 o 
 -15   9  12      423.08      758.95    233.51 o 
 -13   9  12      219.02      273.21    153.74 o 
 -11   9  12     6368.90     6001.32    403.23 o 
  -9   9  12      313.10      242.95    118.89 o 
  -7   9  12      784.45      593.68    135.74 o 
  -5   9  12     1043.72     1001.26    173.97 o 
  -3   9  12      748.78     1062.33    177.39 o 
  -1   9  12      121.40      310.49    135.89 o 
   1   9  12     6683.82     5626.97    384.77 o 
   3   9  12      160.43       81.92    114.32 o 
   5   9  12      211.17      153.15    168.32 o 
   7   9  12      150.54      331.77    184.33 o 
   9   9  12     4455.56     3801.08    387.46 o 
  11   9  12     1739.87     1394.81    281.93 o 
  13   9  12       61.22     -127.91    226.88 o 
  15   9  12      453.89     1111.35    288.57 o 
  17   9  12      540.61      707.21    261.88 o 
 -16  10  12      785.12     1342.00    296.28 o 
 -14  10  12     1054.24     1297.84    224.90 o 
 -12  10  12     1476.17     1417.33    209.31 o 
 -10  10  12      655.57      763.22    158.01 o 
  -8  10  12     3490.53     3348.69    304.32 o 
  -6  10  12      374.65      295.54    144.89 o 
  -4  10  12      640.93      709.78    167.03 o 
  -2  10  12      105.91      202.85    130.95 o 
   0  10  12      663.15      516.51    173.75 o 
   2  10  12      616.15     1163.21    193.89 o 
   4  10  12      207.76      245.26    143.04 o 
   6  10  12      988.18      659.21    230.82 o 
   8  10  12      543.57      305.84    214.68 o 
  10  10  12     1425.06     1528.26    298.78 o 
  12  10  12      255.91      224.80    275.07 o 
  14  10  12      235.40      420.38    250.06 o 
 -13  11  12     1943.44     1700.26    216.37 o 
 -11  11  12       30.33      -86.10    128.93 o 
  -9  11  12       38.98      165.75    132.85 o 
  -7  11  12     4893.92     4447.48    343.65 o 
  -5  11  12        3.57       57.64    130.33 o 
  -3  11  12        0.01      -73.98    128.88 o 
  -1  11  12      281.89      164.83    150.02 o 
   1  11  12      464.72      403.55    164.41 o 
   3  11  12      186.83      135.52    175.17 o 
   5  11  12      915.61      853.14    281.61 o 
   7  11  12      934.87      634.79    242.36 o 
   9  11  12       68.67       92.98    208.17 o 
  11  11  12        6.11      -87.51    254.67 o 
  -8  12  12      746.54      740.89    206.84 o 
  -6  12  12      435.91      647.66    182.58 o 
  -4  12  12       53.10       29.18    278.99 o 
  -2  12  12       14.63      215.88    153.80 o 
   0  12  12       34.55      -94.29    138.99 o 
   2  12  12       15.46      -69.49    126.98 o 
   4  12  12       18.65      304.23    169.92 o 
   6  12  12      392.90      405.87    223.91 o 
 -27   1  13        1.51     -316.03    434.42 o 
 -25   1  13       34.85       17.90    161.04 o 
 -23   1  13        4.43      238.54    154.10 o 
 -21   1  13     3260.52     2733.02    264.63 o 
 -19   1  13      683.69      704.60    136.43 o 
 -17   1  13      178.76      325.06     98.63 o 
 -15   1  13    14345.61    14321.97    405.93 o 
 -13   1  13        4.74      168.86    109.87 o 
 -11   1  13     6669.11     6803.73    222.08 o 
  -9   1  13     3063.15     4037.58    154.92 o 
  -7   1  13    12630.13    10895.92    297.36 o 
  -5   1  13    22303.74    23956.73    576.20 o 
  -3   1  13     1824.28     1921.34     91.13 o 
  -1   1  13      101.40      248.86     59.16 o 
   1   1  13       16.18      174.52    101.16 o 
   3   1  13      473.19      268.95     66.41 o 
   5   1  13    36575.68    35001.06   1931.14 o 
   7   1  13    12170.45    13084.10    570.50 o 
   9   1  13        8.67        8.44     83.92 o 
  11   1  13       95.06       74.21    103.23 o 
  13   1  13      911.22     1176.41    195.53 o 
  15   1  13        2.03        6.56     85.50 o 
  17   1  13      243.95      298.89    165.99 o 
  19   1  13      782.24      982.66    241.80 o 
  21   1  13      266.19       15.81    186.29 o 
  23   1  13      269.06      188.93    199.28 o 
  25   1  13      130.17      324.29    237.79 o 
 -26   2  13       95.74      184.03    167.02 o 
 -24   2  13       14.38       12.53    146.06 o 
 -22   2  13        1.84       59.97    139.42 o 
 -20   2  13     3075.12     2536.12    243.41 o 
 -18   2  13     6706.13     7083.14    367.43 o 
 -16   2  13      190.57      385.01     97.50 o 
 -14   2  13      750.11      579.84     87.77 o 
 -12   2  13    16378.50    17208.88    457.56 o 
 -10   2  13     4707.30     4658.96    174.80 o 
  -8   2  13      733.43      905.62     79.04 o 
  -6   2  13     2194.53     2117.94    102.29 o 
  -4   2  13     2396.28     2315.90    100.67 o 
  -2   2  13    10544.77    10964.19    326.99 o 
   0   2  13     1456.72     1387.10    108.83 o 
   2   2  13    14561.98    14646.43    482.11 o 
   4   2  13     6141.35     6366.56    261.71 o 
   6   2  13      434.74      429.45    107.15 o 
   8   2  13      114.83      -12.40     87.98 o 
  10   2  13      463.90      623.79    136.55 o 
  12   2  13     1852.95     2106.91    212.40 o 
  14   2  13       22.76       70.09    100.32 o 
  16   2  13     1219.37     1517.05    180.31 o 
  18   2  13      319.29       29.05    156.87 o 
  20   2  13     1863.34     1193.33    259.81 o 
  22   2  13     1918.76     1743.27    312.12 o 
  24   2  13       77.20       12.46    201.38 o 
 -27   3  13        6.08       48.72    185.01 o 
 -25   3  13     1727.94     1783.77    250.00 o 
 -23   3  13        4.97       87.50    213.64 o 
 -21   3  13       23.15      259.12    243.70 o 
 -19   3  13       58.47       14.49    125.83 o 
 -17   3  13       45.88       69.23    114.85 o 
 -15   3  13      335.36      387.23    108.85 o 
 -13   3  13      162.92       69.29    115.76 o 
 -11   3  13      267.13      548.63     89.38 o 
  -9   3  13     2278.03     2999.84    155.25 o 
  -7   3  13     3516.78     3850.42    173.14 o 
  -5   3  13     1174.65     1397.30     79.64 o 
  -3   3  13      177.92       68.45     44.28 o 
  -1   3  13     8381.07     6387.01    337.56 o 
   1   3  13     3241.27     2560.48    135.41 o 
   3   3  13     1618.68     1442.87    112.40 o 
   5   3  13     9917.41     8505.08    330.98 o 
   7   3  13     1833.25     2018.48    180.19 o 
   9   3  13       15.64      -53.66     83.96 o 
  11   3  13        1.74      -20.61     92.32 o 
  13   3  13     1420.38     1459.20    195.25 o 
  15   3  13      172.86      188.52    117.36 o 
  17   3  13    14311.18    14232.75    810.44 o 
  19   3  13       13.08      206.61    204.37 o 
  21   3  13      460.27      204.29    265.22 o 
  23   3  13       12.45      -55.40    256.78 o 
  25   3  13      560.20     1034.22    286.81 o 
 -26   4  13       81.59      162.17    171.88 o 
 -24   4  13      184.66      166.15    163.45 o 
 -22   4  13      285.98      101.02    151.92 o 
 -20   4  13     1017.26      607.69    168.11 o 
 -18   4  13     1958.70     1503.07    202.80 o 
 -16   4  13     4440.15     4799.49    240.28 o 
 -14   4  13     4881.38     4960.46    235.62 o 
 -12   4  13     3331.32     3613.57    188.82 o 
 -10   4  13       11.56       17.81     62.82 o 
  -8   4  13       86.54      234.65     69.07 o 
  -6   4  13    13326.83    11944.95    392.77 o 
  -4   4  13      291.47      261.73     90.16 o 
  -2   4  13      841.34      686.96    136.54 o 
   0   4  13    17811.43    16623.45    713.27 o 
   2   4  13      682.42      679.64    116.08 o 
   4   4  13     2607.05     2207.19    145.48 o 
   6   4  13     2969.87     2949.60    183.54 o 
   8   4  13       13.28        4.68     90.31 o 
  10   4  13     2733.97     3469.14    344.37 o 
  12   4  13     1913.64     1910.59    213.94 o 
  14   4  13      949.21     1341.53    202.59 o 
  16   4  13     1114.14     1484.03    191.39 o 
  18   4  13     1297.46     1518.68    302.86 o 
  20   4  13     1693.76     1623.20    488.94 o 
  22   4  13       96.73       88.08    281.76 o 
  24   4  13      289.52       33.17    228.38 o 
 -25   5  13      183.31       28.65    169.86 o 
 -23   5  13      613.93      562.36    279.68 o 
 -21   5  13      990.42     1287.63    212.65 o 
 -19   5  13      147.61      238.29    141.93 o 
 -17   5  13     1619.53     1793.13    328.63 o 
 -15   5  13     2396.74     2397.03    217.25 o 
 -13   5  13     1658.63     1740.37    149.30 o 
 -11   5  13      174.68       21.32     76.68 o 
  -9   5  13      117.10      270.81     76.97 o 
  -7   5  13      440.02      349.78     71.07 o 
  -5   5  13     1451.70     1290.82    144.03 o 
  -3   5  13     2653.91     3270.89    208.42 o 
  -1   5  13     2366.09     2676.80    304.27 o 
   1   5  13     1027.34     1443.43    183.46 o 
   3   5  13        1.32       28.83     60.89 o 
   5   5  13      220.19      231.22     83.28 o 
   7   5  13      448.84      510.67    108.26 o 
   9   5  13        1.25       41.67    103.10 o 
  11   5  13     2289.91     2262.12    315.88 o 
  13   5  13     3898.82     3463.53    294.51 o 
  15   5  13     9241.33     8518.91    489.48 o 
  17   5  13     1166.28     1016.94    182.41 o 
  19   5  13     1678.63     1476.43    287.86 o 
  21   5  13      284.46      227.85    207.24 o 
  23   5  13       30.25       87.50    206.20 o 
 -24   6  13       37.32     -290.13    193.42 o 
 -22   6  13      265.17      147.23    200.72 o 
 -20   6  13        4.12       14.22    145.27 o 
 -18   6  13       52.61     -162.18    117.95 o 
 -16   6  13     5607.37     5521.09    275.74 o 
 -14   6  13     1341.57     1142.13    176.89 o 
 -12   6  13     1306.26     1627.31    148.59 o 
 -10   6  13     1767.15     1771.11    200.15 o 
  -8   6  13      810.68      785.36     97.04 o 
  -6   6  13     1541.07     1707.15    175.81 o 
  -4   6  13     2566.42     2653.87    139.62 o 
  -2   6  13     3914.61     4821.17    584.27 o 
   0   6  13      230.44      327.40    124.26 o 
   2   6  13     2633.73     2706.03    153.98 o 
   4   6  13      554.58      546.08     99.93 o 
   6   6  13      211.33      186.82     95.05 o 
   8   6  13      548.64      674.27    128.89 o 
  10   6  13      686.64      818.58    158.95 o 
  12   6  13     2467.67     2889.08    282.36 o 
  14   6  13     5505.93     5430.70    389.29 o 
  16   6  13     1378.16     1350.36    238.32 o 
  18   6  13      189.37      283.87    198.77 o 
  20   6  13      378.47      263.91    214.96 o 
  22   6  13       44.46      208.26    223.63 o 
 -23   7  13        9.55       23.31    328.89 o 
 -21   7  13       57.27     -262.76    364.07 o 
 -19   7  13        1.39      -80.95    177.15 o 
 -17   7  13      414.63      389.71    207.43 o 
 -15   7  13      378.77      292.10    140.12 o 
 -13   7  13      368.52      244.91    131.30 o 
 -11   7  13     6175.20     5335.45    318.38 o 
  -9   7  13      311.89      108.64    118.74 o 
  -7   7  13     1872.81     1916.76    197.97 o 
  -5   7  13     4382.90     4297.50    339.82 o 
  -3   7  13     1014.25      811.11    172.40 o 
  -1   7  13      820.78      683.97    167.56 o 
   1   7  13       24.78     -140.17    103.15 o 
   3   7  13      877.32      826.46    182.69 o 
   5   7  13        1.20      -10.12    129.16 o 
   7   7  13     2921.14     3698.49    340.63 o 
   9   7  13      132.32      222.46    127.56 o 
  11   7  13      975.79     1047.41    174.13 o 
  13   7  13        8.25      -68.18    127.74 o 
  15   7  13      832.53      771.48    212.93 o 
  17   7  13      280.81      391.70    198.37 o 
  19   7  13     3160.73     2483.30    349.05 o 
  21   7  13     3451.91     2973.63    391.70 o 
 -20   8  13        4.25     -180.10    183.88 o 
 -18   8  13       44.64      299.79    234.62 o 
 -16   8  13       76.55      147.37    147.19 o 
 -14   8  13      126.36      339.34    146.39 o 
 -12   8  13       16.93       17.48    121.56 o 
 -10   8  13     7579.94     7415.30    454.75 o 
  -8   8  13      261.63      352.54    135.20 o 
  -6   8  13      743.97     1043.85    144.22 o 
  -4   8  13       18.23       90.73    120.89 o 
  -2   8  13        0.19       92.22    129.00 o 
   0   8  13      279.03      348.75    156.64 o 
   2   8  13      126.85      252.04    151.43 o 
   4   8  13      537.65      123.45    153.60 o 
   6   8  13     1651.16     1787.03    267.08 o 
   8   8  13     4258.04     4420.83    393.43 o 
  10   8  13     1819.08     1829.96    285.51 o 
  12   8  13       11.42       13.07    176.80 o 
  14   8  13      439.23      452.39    227.75 o 
  16   8  13      716.16      844.99    703.16 o 
 -19   9  13      691.24      503.71    247.57 o 
 -17   9  13     1586.21     1234.60    280.04 o 
 -15   9  13     2784.38     2842.72    319.74 o 
 -13   9  13     7223.03     8227.25    452.94 o 
 -11   9  13     1723.89     1986.66    232.27 o 
  -9   9  13        1.54      -58.35    104.15 o 
  -7   9  13      404.40      429.75    127.60 o 
  -5   9  13     1165.55      768.61    163.18 o 
  -3   9  13       28.78      -92.64    102.67 o 
  -1   9  13      989.65      925.41    174.41 o 
   1   9  13      335.16      432.29    146.27 o 
   3   9  13      343.93      594.08    193.80 o 
   5   9  13     1898.76     1954.64    286.12 o 
   7   9  13     1691.14     1039.49    304.62 o 
   9   9  13     3147.34     4046.29    402.64 o 
  11   9  13        0.33      149.15    188.70 o 
  13   9  13        0.02      364.07    218.88 o 
  15   9  13       90.25      128.56    217.60 o 
  17   9  13      868.68     1533.26    317.81 o 
 -16  10  13      172.15       26.00    221.61 o 
 -14  10  13      970.52      869.23    200.03 o 
 -12  10  13     1540.60     2025.45    247.76 o 
 -10  10  13     6589.23     6440.38    406.98 o 
  -8  10  13        1.93       37.45    117.99 o 
  -6  10  13      268.70      340.33    154.95 o 
  -4  10  13      957.03      859.84    182.21 o 
  -2  10  13      196.81      111.00    137.70 o 
   0  10  13       18.68      -77.81    112.52 o 
   2  10  13     3624.77     2720.78    270.80 o 
   4  10  13      145.29      326.76    195.11 o 
   6  10  13     4028.76     3184.80    371.45 o 
   8  10  13        3.50      -39.47    316.93 o 
  10  10  13      285.43      118.33    206.56 o 
  12  10  13        1.56      105.17    205.00 o 
  14  10  13       82.53       46.54    214.75 o 
 -13  11  13      348.86      473.75    186.15 o 
 -11  11  13      330.77      231.29    146.48 o 
  -9  11  13        2.26       57.07    122.09 o 
  -7  11  13     1242.11     1166.60    216.85 o 
  -5  11  13      308.41      273.81    181.70 o 
  -3  11  13      745.22      648.24    176.26 o 
  -1  11  13        6.53      -64.80    132.20 o 
   1  11  13      705.03      835.93    189.99 o 
   3  11  13       20.36     -185.92    123.95 o 
   5  11  13      295.64      236.17    201.37 o 
   7  11  13      261.71      259.85    210.38 o 
   9  11  13     1793.13     1987.59    338.35 o 
  11  11  13      131.58       -7.58    212.97 o 
  -8  12  13       65.27      122.00    148.40 o 
  -6  12  13      812.42      537.34    210.96 o 
  -4  12  13     1016.93      694.22    203.33 o 
  -2  12  13      287.72      299.77    167.09 o 
   0  12  13       66.05      100.80    148.68 o 
   2  12  13       45.74       77.94    158.05 o 
   4  12  13      530.67      379.91    253.62 o 
   6  12  13      499.02      161.65    205.92 o 
 -26   0  14      217.33      386.23    347.53 o 
 -24   0  14      532.08        0.00    262.41 o 
 -22   0  14      614.29      729.70    220.40 o 
 -20   0  14        0.03     -130.88    173.77 o 
 -18   0  14        0.81     -193.74    163.21 o 
 -16   0  14    19539.19    20730.78    886.64 o 
 -14   0  14     6589.36     5906.01    348.14 o 
 -12   0  14     1556.04     1899.28    435.12 o 
 -10   0  14     5670.88     6308.40    332.78 o 
  -8   0  14    20951.35    20887.17    889.24 o 
  -6   0  14      452.28      503.33     99.06 o 
  -4   0  14    21325.73    22447.90    849.87 o 
  -2   0  14    12609.61    10875.57    629.64 o 
   0   0  14      504.38      616.28    132.96 o 
   2   0  14      562.48     1291.65    173.06 o 
   4   0  14    51617.95    50474.78   2552.34 o 
   8   0  14     2177.98     1579.38    248.34 o 
  10   0  14     2286.28     2046.12    201.82 o 
  12   0  14      271.98      241.19    118.15 o 
  14   0  14     1238.30      966.34    177.93 o 
  16   0  14    12166.44     9845.63    783.71 o 
  18   0  14       12.87      465.02    268.74 o 
  20   0  14     1645.88     2368.02    472.76 o 
  22   0  14     2009.32     1353.55    413.66 o 
  24   0  14      153.54      852.65    403.11 o 
 -27   1  14        0.05     -195.50    207.91 o 
 -25   1  14       22.36     -165.79    134.54 o 
 -23   1  14     1186.13     1320.92    220.45 o 
 -21   1  14     1246.92     1160.23    193.72 o 
 -19   1  14      565.32      973.60    239.62 o 
 -17   1  14     3056.92     3349.13    199.61 o 
 -15   1  14       16.01      228.26     73.06 o 
 -13   1  14    22792.48    23716.46    604.05 o 
 -11   1  14     6536.68     6178.78    212.34 o 
  -9   1  14      965.70      769.65     80.69 o 
  -7   1  14      659.45      781.27     74.63 o 
  -5   1  14       67.64       -0.09     47.41 o 
  -3   1  14    14289.15    13097.34    338.92 o 
  -1   1  14     9695.19    10115.93    353.63 o 
   1   1  14    13695.27    13908.56    462.99 o 
   3   1  14    10378.33    10393.13    403.07 o 
   5   1  14    45134.23    47996.23   1790.00 o 
   7   1  14       37.02      170.43    109.04 o 
   9   1  14     1963.87     1898.26    191.92 o 
  11   1  14     1805.31     2437.67    227.54 o 
  13   1  14     1298.33     1345.34    134.29 o 
  15   1  14      154.65       49.07     95.04 o 
  17   1  14      130.16        1.57    237.08 o 
  19   1  14      170.40      131.34    181.74 o 
  21   1  14      412.19      239.73    223.72 o 
  23   1  14     1108.20      551.12    291.25 o 
  25   1  14       80.40      238.87    240.53 o 
 -26   2  14      387.89      293.86    174.39 o 
 -24   2  14        8.54      210.37    165.55 o 
 -22   2  14       93.78      -32.91    142.14 o 
 -20   2  14        5.53       33.57    249.60 o 
 -18   2  14     1607.51     1562.99    196.46 o 
 -16   2  14     3363.21     3456.15    194.82 o 
 -14   2  14      938.55     1141.23    108.08 o 
 -12   2  14     7212.38     6480.38    223.49 o 
 -10   2  14       13.65       -5.22     51.80 o 
  -8   2  14     1040.87      905.42     80.10 o 
  -6   2  14       19.15      106.74     48.59 o 
  -4   2  14      681.15      967.87     87.39 o 
  -2   2  14     2982.94     2969.93    148.24 o 
   0   2  14      606.13      568.76    103.05 o 
   2   2  14      350.53      467.74     74.21 o 
   4   2  14      357.17      456.13     87.37 o 
   6   2  14     2191.63     2650.85    170.70 o 
   8   2  14      232.24      420.35    116.93 o 
  10   2  14      627.63      574.26    140.76 o 
  12   2  14      440.77      347.84    129.08 o 
  14   2  14      373.32      248.97    162.85 o 
  16   2  14     7975.14     6948.51    357.56 o 
  18   2  14       45.18       -9.51    156.25 o 
  20   2  14      433.96      527.76    218.83 o 
  22   2  14       16.91      194.62    202.70 o 
  24   2  14        8.31       86.30    253.26 o 
 -27   3  14      753.35     1102.92    231.46 o 
 -25   3  14      384.60      171.62    166.35 o 
 -23   3  14      514.61      193.67    213.53 o 
 -21   3  14     6773.53     6643.14    389.04 o 
 -19   3  14       13.71      -13.85    123.32 o 
 -17   3  14     5382.21     6353.99    342.30 o 
 -15   3  14      547.63      478.36    102.17 o 
 -13   3  14     3842.84     4088.74    218.83 o 
 -11   3  14     5100.66     4716.02    209.88 o 
  -9   3  14     3109.60     3225.29    172.11 o 
  -7   3  14      520.26      766.33     73.23 o 
  -5   3  14     8175.24     7882.72    257.47 o 
  -3   3  14    17022.89    17245.39    489.57 o 
  -1   3  14     9637.14     9644.08    403.19 o 
   1   3  14     1516.72     1535.61    115.56 o 
   3   3  14     1730.91     1428.21    114.64 o 
   5   3  14     1810.26     1927.54    145.70 o 
   7   3  14     1213.35     1216.36    163.83 o 
   9   3  14       51.10       43.18     97.23 o 
  11   3  14      239.81      153.30    112.93 o 
  13   3  14     4544.71     4639.82    326.32 o 
  15   3  14     2519.90     2994.66    267.18 o 
  17   3  14      575.40      460.89    183.62 o 
  19   3  14      177.40      150.08    173.77 o 
  21   3  14     1400.10     1393.93    276.60 o 
  23   3  14       69.87     -155.63    191.24 o 
 -26   4  14        7.46        9.79    296.64 o 
 -24   4  14      315.09      176.12    166.45 o 
 -22   4  14     1064.50     1384.44    217.75 o 
 -20   4  14      509.20      537.79    163.17 o 
 -18   4  14      652.34      531.79    155.31 o 
 -16   4  14     1763.67     1766.69    173.64 o 
 -14   4  14     3084.18     2651.78    255.86 o 
 -12   4  14      125.92       50.84     73.07 o 
 -10   4  14       41.08       48.90     65.80 o 
  -8   4  14     6532.19     6090.55    349.71 o 
  -6   4  14      762.49      878.49     81.17 o 
  -4   4  14     6306.62     5603.61    266.57 o 
  -2   4  14     2567.20     2181.16    203.94 o 
   0   4  14       40.94      -74.56     84.07 o 
   2   4  14     1799.22     1723.32    117.73 o 
   4   4  14     9537.06     8775.22    340.63 o 
   6   4  14     6426.52     6378.01    284.20 o 
   8   4  14     3204.24     3097.67    207.91 o 
  10   4  14       96.31      196.06    239.90 o 
  12   4  14     5319.34     5254.87    416.13 o 
  14   4  14     9247.79    10308.00   1162.20 o 
  16   4  14     4143.62     3972.02    286.17 o 
  18   4  14      212.54      308.76    235.32 o 
  20   4  14     2496.77     3158.07    371.29 o 
  22   4  14       18.99       17.32    196.37 o 
  24   4  14       78.81      247.87    234.88 o 
 -25   5  14       25.08      226.43    182.28 o 
 -23   5  14      576.47      435.48    213.90 o 
 -21   5  14      135.09      129.43    151.14 o 
 -19   5  14     1515.54     1240.65    199.98 o 
 -17   5  14     3550.63     4285.20    294.84 o 
 -15   5  14      318.87      393.99    115.05 o 
 -13   5  14       87.86      -37.82     79.78 o 
 -11   5  14       54.65       50.13     76.98 o 
  -9   5  14      346.59      269.99     81.79 o 
  -7   5  14     5462.39     5571.20    217.91 o 
  -5   5  14     2547.56     1978.92    174.32 o 
  -3   5  14       77.30      287.65     97.48 o 
  -1   5  14        9.22      147.24    104.68 o 
   1   5  14     9651.03     8843.97    557.88 o 
   3   5  14      619.21      541.79     85.47 o 
   5   5  14        4.94       73.52     73.35 o 
   7   5  14      227.99      196.99    127.84 o 
   9   5  14     1668.42     1814.20    173.53 o 
  11   5  14       48.79       37.11    118.04 o 
  13   5  14     1786.00     2303.09    257.63 o 
  15   5  14      622.92      650.78    185.71 o 
  17   5  14     9062.56     9764.53    495.35 o 
  19   5  14      356.22      600.04    226.43 o 
  21   5  14      478.19      613.85    248.33 o 
  23   5  14       27.60        1.59    217.84 o 
 -24   6  14       14.17       35.98    215.96 o 
 -22   6  14       11.13      -39.56    181.67 o 
 -20   6  14      327.10      555.58    288.79 o 
 -18   6  14      163.76      293.45    192.82 o 
 -16   6  14        1.60       24.94    113.35 o 
 -14   6  14      416.68      685.09    154.08 o 
 -12   6  14     2762.00     3435.83    253.16 o 
 -10   6  14      171.58      211.72    114.11 o 
  -8   6  14     1830.78     1700.30    179.00 o 
  -6   6  14     2524.74     2647.21    230.30 o 
  -4   6  14      733.95      948.06    142.40 o 
  -2   6  14      107.88       52.55    114.41 o 
   0   6  14     2246.44     2117.77    231.07 o 
   2   6  14     1777.05     1335.33    198.06 o 
   4   6  14      245.53      115.67    118.30 o 
   6   6  14     2715.31     3035.11    204.78 o 
   8   6  14      227.79      170.75    106.52 o 
  10   6  14     3460.34     3396.86    249.05 o 
  12   6  14     5168.62     5671.87    326.76 o 
  14   6  14     3741.05     4320.35    349.19 o 
  16   6  14      370.01      340.75    182.40 o 
  18   6  14     3079.97     2707.56    329.44 o 
  20   6  14     1377.34     1079.59    273.65 o 
  22   6  14      339.46      244.44    436.53 o 
 -23   7  14       11.53       89.12    215.78 o 
 -21   7  14        0.39     -207.91    396.08 o 
 -19   7  14     1622.00     1103.38    268.34 o 
 -17   7  14      408.08       56.46    181.75 o 
 -15   7  14     5082.93     4727.60    315.05 o 
 -13   7  14      406.72      608.70    151.14 o 
 -11   7  14     2497.70     2855.73    242.73 o 
  -9   7  14      143.96      295.89    127.31 o 
  -7   7  14       32.00      104.49    106.59 o 
  -5   7  14      516.71      520.42    128.60 o 
  -3   7  14     4379.36     4264.43    415.07 o 
  -1   7  14     4250.82     3571.55    307.98 o 
   1   7  14       61.62       -2.64    121.18 o 
   3   7  14      110.57      519.53    181.86 o 
   5   7  14      589.47      826.57    195.19 o 
   7   7  14      840.33      836.32    206.46 o 
   9   7  14        1.80      118.18    160.07 o 
  11   7  14     6988.31     7039.53    728.13 o 
  13   7  14     1727.31     1599.69    210.49 o 
  15   7  14      293.49      196.20    152.92 o 
  17   7  14       58.38      178.80    188.17 o 
  19   7  14      348.09      259.18    224.88 o 
 -20   8  14     2115.17     2046.70    342.31 o 
 -18   8  14     1331.51     1296.81    275.36 o 
 -16   8  14      222.63      117.98    140.23 o 
 -14   8  14     3192.63     3324.30    278.29 o 
 -12   8  14     3072.32     3041.56    261.54 o 
 -10   8  14        2.98      150.87    122.32 o 
  -8   8  14      547.37      884.35    167.19 o 
  -6   8  14     5523.58     5773.43    361.75 o 
  -4   8  14      894.38     1199.04    220.27 o 
  -2   8  14       96.68      273.93    150.90 o 
   0   8  14     2439.10     2321.59    352.81 o 
   2   8  14       31.14     -132.66    131.31 o 
   4   8  14       26.36     -129.34    137.90 o 
   6   8  14      827.61      816.27    219.17 o 
   8   8  14     1351.39     1360.73    253.19 o 
  10   8  14     1036.28      665.57    222.27 o 
  12   8  14       97.71       15.34    180.60 o 
  14   8  14     1208.40     1354.60    294.77 o 
  16   8  14     1623.19     2358.21    353.55 o 
  18   8  14      170.91       42.21    307.43 o 
 -19   9  14      534.41      301.66    234.99 o 
 -17   9  14      527.12      723.75    241.95 o 
 -15   9  14     1759.05     2294.10    260.58 o 
 -13   9  14     1980.48     1957.02    238.35 o 
 -11   9  14      642.70      466.12    178.49 o 
  -9   9  14       23.43     -100.45    116.68 o 
  -7   9  14     1307.13      898.45    213.06 o 
  -5   9  14        3.81      119.03    148.14 o 
  -3   9  14        0.19       81.32    143.41 o 
  -1   9  14      437.92      416.27    321.50 o 
   1   9  14      519.72      339.70    179.79 o 
   3   9  14      232.30      303.30    169.95 o 
   5   9  14     1538.40     1451.26    261.03 o 
   7   9  14      158.74      -25.58    158.74 o 
   9   9  14     1579.66     1824.17    487.18 o 
  11   9  14      645.99      756.05    244.75 o 
  13   9  14      134.13      150.26    231.46 o 
  15   9  14       26.24       -3.35    203.10 o 
  17   9  14       55.16     -258.44    209.08 o 
 -16  10  14      563.32      460.50    240.97 o 
 -14  10  14      339.70      615.27    181.74 o 
 -12  10  14        2.73      -55.93    147.99 o 
 -10  10  14      587.82      460.25    165.64 o 
  -8  10  14      526.99      208.25    146.80 o 
  -6  10  14     1182.38      832.50    217.86 o 
  -4  10  14     1188.63     1247.38    198.71 o 
  -2  10  14      296.44      235.63    178.28 o 
   0  10  14      276.06     -199.48    132.99 o 
   2  10  14     2208.46     2320.61    461.50 o 
   4  10  14      267.85      281.80    183.81 o 
   6  10  14      865.48     1068.52    561.75 o 
   8  10  14      111.75       98.23    187.30 o 
  10  10  14      630.89      561.40    248.48 o 
  12  10  14       33.94       14.41    209.25 o 
  14  10  14       91.30       10.38    245.73 o 
 -13  11  14      110.33      204.09    168.02 o 
 -11  11  14     2635.43     2677.01    289.98 o 
  -9  11  14     2780.98     2502.06    282.09 o 
  -7  11  14        1.68      172.85    151.31 o 
  -5  11  14      520.64      335.43    171.42 o 
  -3  11  14      867.83      707.28    181.10 o 
  -1  11  14     1502.36     1845.12    250.34 o 
   1  11  14      929.71      930.76    253.97 o 
   3  11  14      174.64       91.41    183.09 o 
   5  11  14      146.27      102.24    193.76 o 
   7  11  14       63.85      177.58    205.86 o 
   9  11  14      367.01      571.67    316.93 o 
  11  11  14      102.35      205.70    240.49 o 
  -8  12  14       48.63     -113.83    191.69 o 
  -6  12  14       85.32       87.06    152.75 o 
  -4  12  14       21.40        6.43    149.63 o 
  -2  12  14      155.16      186.75    164.42 o 
   0  12  14        0.06      -59.21    176.66 o 
   2  12  14        0.14     -232.05    170.19 o 
   4  12  14      676.20      732.05    375.67 o 
 -27   1  15       16.21     -284.27    189.51 o 
 -25   1  15       33.96       39.79    181.48 o 
 -23   1  15      112.71      258.49    158.95 o 
 -21   1  15      139.18        6.53    111.86 o 
 -19   1  15     7382.75     7469.01    334.02 o 
 -17   1  15     1058.03     1453.63    130.58 o 
 -15   1  15     5133.08     5417.13    237.16 o 
 -13   1  15     4302.84     4401.77    185.74 o 
 -11   1  15     2420.88     2562.61    134.53 o 
  -9   1  15    15195.60    15507.99    411.02 o 
  -7   1  15      445.97      415.39     87.69 o 
  -5   1  15        0.49       -3.65     44.36 o 
  -3   1  15     1900.79     1843.69    108.37 o 
  -1   1  15     1372.74     2304.52    200.85 o 
   1   1  15       84.08      169.18     61.33 o 
   3   1  15     4311.64     4475.95    305.55 o 
   5   1  15    15689.45    17521.55    734.98 o 
   7   1  15    18900.25    19530.08    809.30 o 
   9   1  15      734.25      523.47    133.32 o 
  11   1  15        1.82       -1.23    110.80 o 
  13   1  15     1435.51     1366.28    136.95 o 
  15   1  15      997.66      893.99    236.09 o 
  17   1  15     2800.55     3147.79    495.27 o 
  19   1  15      819.47      936.65    291.25 o 
  21   1  15      251.67      467.75    242.71 o 
  23   1  15        6.30      -87.07    197.31 o 
  25   1  15     1309.20     1005.61    558.94 o 
 -26   2  15       50.09       14.45    170.81 o 
 -24   2  15      682.66      821.82    203.15 o 
 -22   2  15      184.67      193.04    150.39 o 
 -20   2  15     1927.33     1819.50    224.44 o 
 -18   2  15     2484.76     2168.78    222.32 o 
 -16   2  15      204.09      161.16     83.67 o 
 -14   2  15     2647.07     3069.61    238.54 o 
 -12   2  15     2562.09     2209.87    130.56 o 
 -10   2  15      178.17      225.80     66.22 o 
  -8   2  15     1046.17     1207.24     89.00 o 
  -6   2  15     1903.10     2105.69    105.74 o 
  -4   2  15      578.40      515.94     84.87 o 
  -2   2  15      309.08      779.93     81.18 o 
   0   2  15      722.67      568.66     75.01 o 
   2   2  15      312.75      483.06    102.42 o 
   4   2  15      970.85     1180.55    126.34 o 
   6   2  15     6107.98     6420.03    282.68 o 
   8   2  15       18.31       74.28    107.29 o 
  10   2  15       13.64       94.85    103.88 o 
  12   2  15      378.44      195.34    216.33 o 
  14   2  15       26.40       45.90    107.83 o 
  16   2  15      381.38      367.63    132.79 o 
  18   2  15       70.08       91.67    170.81 o 
  20   2  15     1677.25     1585.09    292.35 o 
  22   2  15       83.00      -54.68    192.06 o 
  24   2  15      634.22      140.17    251.15 o 
 -25   3  15      112.40     -191.73    152.81 o 
 -23   3  15     2475.40     1820.21    238.67 o 
 -21   3  15       65.51      -61.94    131.94 o 
 -19   3  15        0.39      -30.94    126.55 o 
 -17   3  15     4423.79     3829.58    220.48 o 
 -15   3  15       51.14     -109.38     76.44 o 
 -13   3  15      109.17      135.36     82.10 o 
 -11   3  15       33.92       98.28     59.18 o 
  -9   3  15      177.56      379.55     91.14 o 
  -7   3  15     4525.78     4575.52    165.09 o 
  -5   3  15       36.99      122.95     46.38 o 
  -3   3  15     2571.57     1986.01    111.54 o 
  -1   3  15     1683.12     1815.95    105.92 o 
   1   3  15      435.63      559.68     52.86 o 
   3   3  15     1479.16     1554.16     93.91 o 
   5   3  15       35.00       -4.91     71.47 o 
   7   3  15     1583.30     1839.64    159.09 o 
   9   3  15       95.61      -30.64     96.26 o 
  11   3  15     9133.40     9152.43    472.45 o 
  13   3  15     3492.14     3509.90    288.96 o 
  15   3  15     2579.07     3109.04    244.76 o 
  17   3  15       22.47     -124.12    138.24 o 
  19   3  15      331.02       77.93    243.06 o 
  21   3  15        0.01     -125.86    183.62 o 
  23   3  15      226.07      500.84    233.87 o 
 -26   4  15      356.31      507.18    196.78 o 
 -24   4  15      744.71      519.75    195.73 o 
 -22   4  15      538.41      747.98    188.70 o 
 -20   4  15      217.36       44.76    132.26 o 
 -18   4  15      312.77      253.28    133.81 o 
 -16   4  15      142.45      152.71     96.00 o 
 -14   4  15       60.33      191.36    123.98 o 
 -12   4  15       36.49       31.11     76.90 o 
 -10   4  15      329.70      379.14     87.28 o 
  -8   4  15     5253.46     3913.99    181.28 o 
  -6   4  15    10441.51     9532.31    311.04 o 
  -4   4  15     8826.01     9123.18    374.20 o 
  -2   4  15     8764.19     9289.34    462.44 o 
   0   4  15       95.57       61.01    126.98 o 
   2   4  15     2078.51     1970.99    127.75 o 
   4   4  15      201.62      211.07    136.97 o 
   6   4  15      901.40      952.69    141.74 o 
   8   4  15        3.53       25.91     77.33 o 
  10   4  15     2422.34     1860.56    206.06 o 
  12   4  15     2966.16     2753.84    253.52 o 
  14   4  15    29335.83    28477.36   1185.29 o 
  16   4  15      463.83      314.97    145.54 o 
  18   4  15      635.09      647.84    210.94 o 
  20   4  15       65.48       74.50    189.27 o 
  22   4  15      520.29      708.39    269.09 o 
 -25   5  15       54.99     -308.14    205.43 o 
 -23   5  15       33.88       10.40    176.06 o 
 -21   5  15     1713.23     1420.17    216.80 o 
 -19   5  15      755.32      680.15    166.72 o 
 -17   5  15      220.31      196.54    151.62 o 
 -15   5  15        8.69     -114.70     87.36 o 
 -13   5  15     2738.52     2872.64    183.72 o 
 -11   5  15     4273.40     4044.16    202.96 o 
  -9   5  15      357.31      325.59     82.96 o 
  -7   5  15       38.72      -33.80     58.40 o 
  -5   5  15     9916.40     9247.81    391.37 o 
  -3   5  15    14855.08    12750.10    598.11 o 
  -1   5  15      537.54      658.37    144.01 o 
   1   5  15      114.74       35.80    101.87 o 
   3   5  15      522.88      318.09    100.30 o 
   5   5  15      114.03       76.41    136.53 o 
   7   5  15      991.51     1385.03    218.51 o 
   9   5  15      338.49      273.85    108.82 o 
  11   5  15     7707.40     6892.19    351.28 o 
  13   5  15     5000.45     5417.18    378.73 o 
  15   5  15       37.88      -66.61    146.55 o 
  17   5  15      328.45      369.64    160.80 o 
  19   5  15     1215.79      988.54    292.66 o 
  21   5  15        2.16       37.39    197.53 o 
 -24   6  15        0.04     -206.57    282.11 o 
 -22   6  15      125.73       60.02    202.73 o 
 -20   6  15       34.22     -166.78    169.79 o 
 -18   6  15      546.62      484.07    208.67 o 
 -16   6  15      771.46      714.05    292.84 o 
 -14   6  15      648.58      744.78    158.45 o 
 -12   6  15      505.02      396.14    139.90 o 
 -10   6  15     1681.72     1659.99    184.43 o 
  -8   6  15     8118.00     6490.77    352.24 o 
  -6   6  15      180.22      181.45    127.00 o 
  -4   6  15     1274.22     1393.34    164.61 o 
  -2   6  15     3970.83     4138.26    314.43 o 
   0   6  15      729.21     1066.13    192.41 o 
   2   6  15     2341.10     2495.63    260.91 o 
   4   6  15      740.24     1239.46    245.53 o 
   6   6  15      630.45      640.29    118.92 o 
   8   6  15      360.28      418.55    123.99 o 
  10   6  15     6086.91     6014.61    332.18 o 
  12   6  15     7465.99     7888.18    389.13 o 
  14   6  15       91.26      314.74    166.67 o 
  16   6  15      455.06      173.98    174.28 o 
  18   6  15     1268.12     1593.96    784.41 o 
  20   6  15     1720.57     1592.85    306.45 o 
 -21   7  15      990.70     1009.96    279.75 o 
 -19   7  15       28.44      -26.17    194.96 o 
 -17   7  15     2814.88     2402.34    513.56 o 
 -15   7  15      193.07      275.42    138.87 o 
 -13   7  15       78.95      141.94    125.90 o 
 -11   7  15     6458.04     6280.43    353.98 o 
  -9   7  15     1815.50     1912.35    210.31 o 
  -7   7  15      612.23      652.74    143.79 o 
  -5   7  15     1810.39     1642.63    189.63 o 
  -3   7  15     3516.18     3233.74    356.68 o 
  -1   7  15     1494.95     1582.59    297.23 o 
   1   7  15     5039.94     4598.91    355.12 o 
   3   7  15       52.93      -85.89    120.89 o 
   5   7  15      657.85      566.27    448.84 o 
   7   7  15       66.54       10.67    195.22 o 
   9   7  15    10000.86    10239.75    587.81 o 
  11   7  15       65.78       -3.70    209.29 o 
  13   7  15      307.23      844.30    231.21 o 
  15   7  15        4.02      304.04    198.02 o 
  17   7  15      328.15      -98.49    237.08 o 
  19   7  15     1717.61     1687.02    498.79 o 
 -20   8  15      544.13      793.95    254.08 o 
 -18   8  15     1707.44     2029.63    760.85 o 
 -16   8  15     2297.74     2229.28    412.36 o 
 -14   8  15     3993.22     3809.76    297.78 o 
 -12   8  15      465.15      403.74    148.81 o 
 -10   8  15     1080.87     1361.12    192.89 o 
  -8   8  15       68.00       14.63    119.85 o 
  -6   8  15      753.47      671.36    262.77 o 
  -4   8  15     5205.58     4944.99    733.41 o 
  -2   8  15     2712.09     2476.79    288.99 o 
   0   8  15      185.67      112.24    143.11 o 
   2   8  15      427.85      859.44    207.54 o 
   4   8  15      594.08      499.63    189.48 o 
   6   8  15     3488.29     3018.64    442.86 o 
   8   8  15      465.46      471.66    202.27 o 
  10   8  15      972.86     1095.93    254.29 o 
  12   8  15     1128.19     1141.97    264.34 o 
  14   8  15      672.85      857.05    258.26 o 
  16   8  15       33.76      102.51    216.89 o 
  18   8  15      655.76     1212.85    450.25 o 
 -19   9  15      378.74      744.17    265.39 o 
 -17   9  15      333.81      127.96    207.12 o 
 -15   9  15     1955.85     2386.70    267.45 o 
 -13   9  15     5992.20     5727.74    369.10 o 
 -11   9  15      248.14      269.46    148.88 o 
  -9   9  15      181.49       25.14    127.80 o 
  -7   9  15      652.81      981.41    181.09 o 
  -5   9  15       11.53     -101.50    164.97 o 
  -3   9  15     1196.95      829.14    314.47 o 
  -1   9  15     3182.72     2596.61    310.50 o 
   1   9  15      601.05      333.46    170.50 o 
   3   9  15     3295.60     2700.06    327.52 o 
   5   9  15      163.80      -12.92    163.75 o 
   7   9  15     3007.06     3269.52    368.73 o 
   9   9  15     1241.81      666.22    435.82 o 
  11   9  15       23.22     -141.64    178.68 o 
  13   9  15        6.64     -183.89    180.81 o 
  15   9  15     1142.08     1043.66    304.70 o 
 -16  10  15      388.59      508.73    236.30 o 
 -14  10  15        0.76      263.72    162.44 o 
 -12  10  15       95.15      264.83    268.70 o 
 -10  10  15     1298.13     1311.40    229.01 o 
  -8  10  15        0.19      -43.41    131.45 o 
  -6  10  15      164.22      -34.69    157.59 o 
  -4  10  15      269.56      552.21    193.22 o 
  -2  10  15     1133.23     1010.55    230.83 o 
   0  10  15      630.90      647.06    213.14 o 
   2  10  15      604.54      602.33    383.41 o 
   4  10  15     6153.92     4737.69    595.87 o 
   6  10  15       84.89      201.15    293.72 o 
   8  10  15      270.66      367.19    218.15 o 
  10  10  15      188.49      194.49    211.12 o 
  12  10  15        0.18      266.61    234.34 o 
  14  10  15      661.20      541.26    264.33 o 
 -13  11  15      415.14      737.10    203.41 o 
 -11  11  15      128.60       77.69    158.17 o 
  -9  11  15      208.04       61.15    190.18 o 
  -7  11  15      479.05      320.11    202.70 o 
  -5  11  15       13.83      -13.66    185.73 o 
  -3  11  15       14.82      119.67    185.02 o 
  -1  11  15      614.18      707.80    229.03 o 
   1  11  15      439.05      185.28    279.65 o 
   3  11  15       48.62      295.15    208.87 o 
   5  11  15       36.71      164.09    194.42 o 
   7  11  15     1535.53     1875.90    323.85 o 
   9  11  15      162.91      -16.12    361.25 o 
  -6  12  15      107.76      391.94    217.44 o 
  -4  12  15       68.84      140.10    226.53 o 
  -2  12  15      108.91      -45.63    188.78 o 
   0  12  15        0.06        8.15    183.69 o 
   2  12  15       13.36      100.61    201.12 o 
   4  12  15      196.16      261.32    226.21 o 
 -26   0  16      279.72      266.63    310.95 o 
 -24   0  16        9.41     -165.66    168.78 o 
 -22   0  16        7.23       88.07    174.57 o 
 -20   0  16     5519.72     6221.99    516.38 o 
 -18   0  16      407.37      296.54    155.13 o 
 -16   0  16        0.09       62.08    329.24 o 
 -14   0  16      416.35      326.42    181.15 o 
 -12   0  16    13187.39    12899.33    585.94 o 
 -10   0  16      953.13      876.18    145.74 o 
  -8   0  16      947.88      666.32    154.77 o 
  -6   0  16     2717.00     2698.00    193.50 o 
  -4   0  16     1993.84     1990.35    159.57 o 
  -2   0  16      214.44      148.44    110.45 o 
   0   0  16    18547.13    18301.83   1000.39 o 
   2   0  16    28617.95    31078.29   1621.59 o 
   4   0  16    53887.52    55307.90   2798.57 o 
   8   0  16     1210.34      972.25    223.01 o 
  10   0  16      826.01     1027.61    171.92 o 
  12   0  16     2161.23     2327.22    238.77 o 
  14   0  16     3002.13     2924.48    277.39 o 
  16   0  16      183.28      -25.33    213.87 o 
  18   0  16     9699.81    10615.27    867.43 o 
  20   0  16    14222.00    13397.66   1053.86 o 
  22   0  16      914.00      918.79    367.94 o 
  24   0  16       56.74       44.32    314.47 o 
 -27   1  16        0.67       51.15    201.11 o 
 -25   1  16      333.24      212.70    165.69 o 
 -23   1  16      339.82      666.49    180.72 o 
 -21   1  16     1471.91     1553.56    225.43 o 
 -19   1  16     2967.23     3330.52    225.95 o 
 -17   1  16     5439.78     5854.33    238.29 o 
 -15   1  16      202.85      316.03     84.65 o 
 -13   1  16      574.43      568.88     89.02 o 
 -11   1  16      568.84      606.88    104.64 o 
  -9   1  16      220.06      470.53    127.75 o 
  -7   1  16      126.99      128.74     55.33 o 
  -5   1  16      239.14      131.41     50.72 o 
  -3   1  16       28.67      -27.00     47.83 o 
  -1   1  16     5036.64     4440.07    239.72 o 
   1   1  16       11.31      -31.33     55.16 o 
   3   1  16     5791.92     6367.35    264.01 o 
   5   1  16    11628.85    11492.62    527.34 o 
   7   1  16     6346.21     7579.62    581.80 o 
   9   1  16     3353.42     3698.37    549.09 o 
  11   1  16      448.80      550.52    146.04 o 
  13   1  16      110.19      127.56     91.33 o 
  15   1  16     1629.05     1724.32    165.05 o 
  17   1  16      780.65      893.64    236.73 o 
  19   1  16     1548.74     1244.84    262.65 o 
  21   1  16       73.50      -54.94    180.61 o 
  23   1  16        5.55       65.54    211.44 o 
 -26   2  16       18.08      -98.33    151.35 o 
 -24   2  16     2950.28     2634.70    289.90 o 
 -22   2  16      552.00      362.27    222.21 o 
 -20   2  16      117.15      186.21    141.74 o 
 -18   2  16      931.33     1028.91    150.68 o 
 -16   2  16     3930.93     4767.84    212.87 o 
 -14   2  16     6725.17     6597.88    239.35 o 
 -12   2  16     1310.15     1447.63    114.82 o 
 -10   2  16      135.36      123.70     61.62 o 
  -8   2  16     1030.76     1167.09     91.04 o 
  -6   2  16     4196.89     4864.76    168.71 o 
  -4   2  16    14088.05    13873.80    413.85 o 
  -2   2  16     6691.57     7127.20    275.91 o 
   0   2  16     9614.53     9674.65    349.30 o 
   2   2  16     2526.25     2493.17    240.42 o 
   4   2  16    41706.91    42687.23   1296.32 o 
   6   2  16     3136.98     3743.74    209.65 o 
   8   2  16     3949.01     4110.66    284.16 o 
  10   2  16      185.93      295.00    129.03 o 
  12   2  16       10.79      -44.86    121.71 o 
  14   2  16     7840.15     7456.07    367.04 o 
  16   2  16        5.31      -11.34    129.32 o 
  18   2  16      309.79      -67.16    162.34 o 
  20   2  16       30.28      145.71    198.94 o 
  22   2  16      907.53      555.17    582.86 o 
  24   2  16      911.17      895.76    575.82 o 
 -25   3  16       78.86       42.13    157.23 o 
 -23   3  16      115.04      -77.12    146.10 o 
 -21   3  16       11.87      -61.85    134.12 o 
 -19   3  16     3433.63     3260.84    274.65 o 
 -17   3  16      354.79      566.53    122.64 o 
 -15   3  16     1082.33     1172.90    133.44 o 
 -13   3  16     1537.69     1783.67    147.25 o 
 -11   3  16     1199.95     1440.39    132.15 o 
  -9   3  16     6080.78     6296.00    212.28 o 
  -7   3  16     2328.46     2823.95    128.36 o 
  -5   3  16     1575.89     1731.40     94.30 o 
  -3   3  16      157.74      235.38     54.78 o 
  -1   3  16       56.19      -57.73     61.18 o 
   1   3  16    19483.71    18376.77    507.61 o 
   3   3  16      125.01      105.26     60.52 o 
   5   3  16     6031.94     5717.52    271.09 o 
   7   3  16     6516.13     5766.01    485.86 o 
   9   3  16      373.50      304.65    157.59 o 
  11   3  16     1271.47     1764.55    210.57 o 
  13   3  16      369.56      598.46    163.37 o 
  15   3  16     1251.75     1374.35    188.73 o 
  17   3  16      335.69      316.11    317.99 o 
  19   3  16        0.31      -94.17    175.53 o 
  21   3  16      421.24      416.06    221.71 o 
  23   3  16      599.85      166.80    303.56 o 
 -24   4  16      102.07       24.10    158.99 o 
 -22   4  16      142.54       69.88    149.10 o 
 -20   4  16      895.29      494.35    168.52 o 
 -18   4  16      143.27      -81.27    121.80 o 
 -16   4  16     1945.63     1905.23    168.51 o 
 -14   4  16     7486.83     7301.30    397.64 o 
 -12   4  16      293.08      129.68     82.06 o 
 -10   4  16      294.22      349.61    107.64 o 
  -8   4  16      985.81      905.98    156.64 o 
  -6   4  16     1194.12     1379.75     99.25 o 
  -4   4  16     3453.57     2922.14    228.56 o 
  -2   4  16        8.18       56.06     88.42 o 
   0   4  16     2452.80     2996.59    250.77 o 
   2   4  16      618.64      586.17     78.87 o 
   4   4  16      168.50       89.30     51.89 o 
   6   4  16      146.98       86.17     83.04 o 
   8   4  16       28.24        8.72     82.92 o 
  10   4  16     4813.59     4422.22    441.80 o 
  12   4  16     3735.92     3425.02    284.56 o 
  14   4  16     1416.49     1136.17    287.03 o 
  16   4  16        0.04      -69.38    125.27 o 
  18   4  16     1750.76     1532.01    298.64 o 
  20   4  16      491.15      283.87    260.30 o 
  22   4  16       92.92     -135.16    184.91 o 
 -25   5  16       79.30     -243.36    333.46 o 
 -23   5  16      185.28      213.63    222.69 o 
 -21   5  16      763.83      818.18    192.30 o 
 -19   5  16      409.33      365.84    200.65 o 
 -17   5  16      525.12      527.83    124.57 o 
 -15   5  16     2471.24     2311.49    178.89 o 
 -13   5  16     6136.34     6736.45    286.75 o 
 -11   5  16      548.75      645.11    106.47 o 
  -9   5  16      749.91      904.17    103.48 o 
  -7   5  16      154.90      347.64    108.94 o 
  -5   5  16     8747.99     8497.13    371.69 o 
  -3   5  16     4353.70     4775.22    663.76 o 
  -1   5  16     3085.64     2024.11    221.62 o 
   1   5  16     5968.06     6121.17    373.63 o 
   3   5  16     3537.77     3254.14    181.19 o 
   5   5  16      729.50      810.77    139.70 o 
   7   5  16     3155.65     3505.34    221.31 o 
   9   5  16     6462.05     6424.46    368.29 o 
  11   5  16     6058.27     6744.89    348.81 o 
  13   5  16     1671.21     1829.33    357.38 o 
  15   5  16     1868.12     2075.32    471.00 o 
  17   5  16      351.30      448.21    161.33 o 
  19   5  16     1147.92     1079.62    276.05 o 
  21   5  16      856.28      722.09    349.64 o 
 -24   6  16      180.41      364.37    307.43 o 
 -22   6  16       12.93      184.60    211.02 o 
 -20   6  16      216.14       71.57    195.19 o 
 -18   6  16        1.02      -21.27    184.48 o 
 -16   6  16      372.48      142.13    136.06 o 
 -14   6  16     3009.40     2533.77    235.65 o 
 -12   6  16        5.47       82.65    113.92 o 
 -10   6  16     1616.68     1745.79    397.72 o 
  -8   6  16       34.58      111.06    104.88 o 
  -6   6  16      894.34      723.60    142.08 o 
  -4   6  16      743.47      836.85    172.71 o 
  -2   6  16       59.81      179.84    120.57 o 
   0   6  16     1412.69     1390.64    272.26 o 
   2   6  16      488.34      571.20    160.32 o 
   4   6  16       26.44      105.64    130.29 o 
   6   6  16      606.89      645.34    181.49 o 
   8   6  16    12214.12    12762.38    858.63 o 
  10   6  16       23.53      183.51    129.64 o 
  12   6  16      406.10      514.97    210.43 o 
  14   6  16       29.54      -15.12    128.06 o 
  16   6  16      197.43      824.82    233.92 o 
  18   6  16      259.38      373.49    206.28 o 
  20   6  16      928.36      673.85    253.88 o 
 -21   7  16      594.26      419.91    238.50 o 
 -19   7  16        7.00     -184.14    177.12 o 
 -17   7  16     1411.16     1877.80    307.10 o 
 -15   7  16      215.20      130.19    138.88 o 
 -13   7  16      115.16       70.58    122.84 o 
 -11   7  16      439.43      329.00    132.29 o 
  -9   7  16     1338.78     1274.90    182.44 o 
  -7   7  16      541.67      442.30    137.32 o 
  -5   7  16      412.33      229.56    119.86 o 
  -3   7  16     2896.83     2477.69    415.07 o 
  -1   7  16      739.44      633.58    176.09 o 
   1   7  16     1385.47     1210.33    213.64 o 
   3   7  16     2204.43     2514.70    295.04 o 
   5   7  16      439.88      315.19    172.61 o 
   7   7  16     2038.11     2127.16    300.34 o 
   9   7  16      895.64      686.70    210.92 o 
  11   7  16     1189.79     1366.71    263.97 o 
  13   7  16     1814.94     1819.06    341.91 o 
  15   7  16     1703.34     1496.60    300.55 o 
  17   7  16      804.31      777.97    256.54 o 
  19   7  16      298.49      427.73    398.89 o 
 -20   8  16      520.12      355.60    346.83 o 
 -18   8  16      210.73      306.83    213.57 o 
 -16   8  16      226.42      567.97    172.40 o 
 -14   8  16      241.06      255.98    143.20 o 
 -12   8  16     4183.05     3164.90    279.36 o 
 -10   8  16      227.01      337.08    144.80 o 
  -8   8  16     1420.55     1644.86    205.13 o 
  -6   8  16      511.95      820.61    172.88 o 
  -4   8  16     2315.04     2819.13    561.05 o 
  -2   8  16     1976.84     1697.34    249.20 o 
   0   8  16      761.50      666.86    436.88 o 
   2   8  16     1253.88     1271.08    237.73 o 
   4   8  16      314.22      279.72    182.05 o 
   6   8  16      423.25      415.43    192.46 o 
   8   8  16     1053.17      759.27    219.44 o 
  10   8  16      294.95      384.40    205.95 o 
  12   8  16       20.83      246.48    205.69 o 
  14   8  16      491.10      400.13    234.27 o 
  16   8  16      317.39       57.81    213.77 o 
  18   8  16     1029.47      947.63    420.00 o 
 -17   9  16      737.54     1203.26    450.95 o 
 -15   9  16      142.25       58.78    179.32 o 
 -13   9  16       62.24      114.07    138.28 o 
 -11   9  16       31.00       58.85    135.68 o 
  -9   9  16        0.64      -47.44    115.90 o 
  -7   9  16      313.81      207.28    135.35 o 
  -5   9  16      259.69       36.36    152.66 o 
  -3   9  16      702.82      661.92    194.95 o 
  -1   9  16     1212.36     1322.51    242.25 o 
   1   9  16     8457.05     7516.76    967.68 o 
   3   9  16      214.33      125.28    177.19 o 
   5   9  16     2007.45     1678.22    285.33 o 
   7   9  16      951.75      747.83    232.47 o 
   9   9  16      448.15      886.42    253.13 o 
  11   9  16      897.73      333.27    501.60 o 
  13   9  16       44.92       36.99    200.98 o 
  15   9  16      255.11      316.39    381.65 o 
 -16  10  16     4814.65     4320.48    455.66 o 
 -14  10  16      459.79      413.07    280.43 o 
 -12  10  16       57.17       68.36    148.43 o 
 -10  10  16      248.23      275.22    156.47 o 
  -8  10  16      317.22      229.33    156.03 o 
  -6  10  16      184.65       10.96    191.71 o 
  -4  10  16      161.86      123.87    165.65 o 
  -2  10  16      520.71      596.26    214.22 o 
   0  10  16      427.34      638.40    214.45 o 
   2  10  16      745.63      693.61    223.43 o 
   4  10  16      925.71      881.74    239.56 o 
   6  10  16      260.42      289.24    205.40 o 
   8  10  16      757.40      594.86    235.50 o 
  10  10  16      150.92       50.66    202.71 o 
  12  10  16     2754.42     3413.95    437.46 o 
 -11  11  16      534.19      388.87    312.77 o 
  -9  11  16       50.71     -146.71    361.96 o 
  -7  11  16      221.75      162.23    188.54 o 
  -5  11  16      264.44      189.39    183.04 o 
  -3  11  16      181.34       -2.21    172.20 o 
  -1  11  16       11.30     -175.07    155.45 o 
   1  11  16       99.98      261.84    196.95 o 
   3  11  16     2490.16     2134.91    335.28 o 
   5  11  16      205.79      148.71    194.25 o 
   7  11  16      554.09      742.97    258.01 o 
   9  11  16        1.30      -19.79    277.89 o 
  -4  12  16       15.32      283.16    203.41 o 
  -2  12  16      210.07       20.82    201.82 o 
   0  12  16     2191.09     2665.86    372.22 o 
   2  12  16      201.26      200.43    221.31 o 
 -27   1  17      440.56      847.94    261.71 o 
 -25   1  17     2073.88     2384.27    288.87 o 
 -23   1  17        0.60       30.05    148.56 o 
 -21   1  17     2464.74     2499.58    219.71 o 
 -19   1  17    10417.88     9405.60    377.13 o 
 -17   1  17     3526.55     3377.53    185.88 o 
 -15   1  17     7860.77     6976.52    267.92 o 
 -13   1  17      147.06      239.12     92.43 o 
 -11   1  17     5132.68     5290.46    200.79 o 
  -9   1  17     3154.71     3141.18    145.52 o 
  -7   1  17     8843.03     8508.94    255.14 o 
  -5   1  17     5324.77     6162.78    199.97 o 
  -3   1  17     1632.86     2196.61    143.08 o 
  -1   1  17      941.56      933.62     99.46 o 
   1   1  17    10017.57     9673.77    356.73 o 
   3   1  17    24398.68    23100.24    743.07 o 
   5   1  17    56261.08    54172.89   1628.24 o 
   7   1  17      861.43     1009.54    248.34 o 
   9   1  17     4026.13     4245.01    300.95 o 
  11   1  17      495.17      603.14    159.22 o 
  13   1  17       57.16       -1.13     88.78 o 
  15   1  17        0.32      -28.04     96.59 o 
  17   1  17      884.84     1260.63    290.55 o 
  19   1  17      168.83      172.45    193.17 o 
  21   1  17      190.86      -28.20    185.20 o 
  23   1  17       46.30       23.30    450.95 o 
 -26   2  17      285.65      402.21    197.43 o 
 -24   2  17      771.96      549.24    186.03 o 
 -22   2  17       86.94      105.74    155.35 o 
 -20   2  17      848.83     1340.59    203.83 o 
 -18   2  17      720.94      971.41    225.02 o 
 -16   2  17    14668.18    14127.02    419.37 o 
 -14   2  17    13566.58    13069.42    384.25 o 
 -12   2  17       65.19      -56.16     60.90 o 
 -10   2  17       30.73       12.65     59.26 o 
  -8   2  17     7115.39     7237.02    230.71 o 
  -6   2  17      178.82      130.24     63.75 o 
  -4   2  17    10387.38    10685.50    337.65 o 
  -2   2  17     9204.14     8195.39    309.93 o 
   0   2  17     4297.82     3752.63    184.05 o 
   2   2  17     3147.27     3073.34    171.52 o 
   4   2  17      251.92      402.06    110.80 o 
   6   2  17    36482.15    36196.80   1138.15 o 
   8   2  17     9067.96     8030.48    422.43 o 
  10   2  17     3347.33     3199.77    266.52 o 
  12   2  17     2546.83     2425.78    249.65 o 
  14   2  17      660.96      573.03    145.40 o 
  16   2  17       51.04      -28.44    120.75 o 
  18   2  17      110.29      243.99    188.49 o 
  20   2  17        3.30     -293.89    272.96 o 
  22   2  17      305.87      361.72    223.24 o 
  24   2  17      415.26       35.54    225.65 o 
 -25   3  17      135.51      -69.10    154.00 o 
 -23   3  17      669.16      608.19    521.42 o 
 -21   3  17      711.85      651.59    291.21 o 
 -19   3  17      415.53      526.27    166.73 o 
 -17   3  17     1177.54     1090.63    143.82 o 
 -15   3  17     7772.20     7815.41    314.45 o 
 -13   3  17      877.42      821.71    102.86 o 
 -11   3  17        8.20       58.40     65.42 o 
  -9   3  17     7167.13     6952.14    364.84 o 
  -7   3  17     2321.11     2602.91    126.88 o 
  -5   3  17    15233.03    15863.86    471.86 o 
  -3   3  17     9073.51     8282.44    311.81 o 
  -1   3  17       75.08       57.05     50.46 o 
   1   3  17     2187.86     2171.12    159.04 o 
   3   3  17     1716.99     1881.24    108.76 o 
   5   3  17       13.58      -89.19     67.77 o 
   7   3  17     8707.53     8451.09    357.85 o 
   9   3  17     3185.29     4107.72    246.49 o 
  11   3  17     1584.61     1176.27    190.33 o 
  13   3  17     2283.46     1780.42    230.09 o 
  15   3  17       13.81     -163.39    113.48 o 
  17   3  17       53.06     -159.45    146.76 o 
  19   3  17      189.88      105.91    197.00 o 
  21   3  17      452.49       33.17    201.82 o 
  23   3  17      414.62      890.14    334.17 o 
 -24   4  17       84.78     -156.66    144.97 o 
 -22   4  17      289.12      265.27    211.24 o 
 -20   4  17      744.82      516.95    171.32 o 
 -18   4  17      826.85      983.45    180.27 o 
 -16   4  17     5575.22     5725.53    273.06 o 
 -14   4  17     2159.23     2572.22    181.82 o 
 -12   4  17     3960.46     3672.17    201.96 o 
 -10   4  17     4712.02     4643.41    214.57 o 
  -8   4  17     4549.12     5458.41    236.36 o 
  -6   4  17      255.80      534.61    114.83 o 
  -4   4  17       18.77       47.88     80.18 o 
  -2   4  17     5876.13     4920.52    462.21 o 
   0   4  17     2155.16     2522.79    234.72 o 
   2   4  17       36.50      124.41    104.66 o 
   4   4  17       46.85      132.92     53.51 o 
   6   4  17     2381.35     2259.74    173.60 o 
   8   4  17     3853.45     3746.29    234.26 o 
  10   4  17     2703.89     2776.84    222.71 o 
  12   4  17     5737.03     5786.18    378.52 o 
  14   4  17        4.58       58.77    146.53 o 
  16   4  17      382.75      339.79    179.49 o 
  18   4  17     1335.47     1006.43    244.72 o 
  20   4  17      425.79      265.33    212.61 o 
  22   4  17      160.42       41.51    214.06 o 
 -23   5  17     1680.13     2184.61    583.56 o 
 -21   5  17     1011.22     1156.82    408.39 o 
 -19   5  17     1308.90     1706.48    296.27 o 
 -17   5  17        2.58       84.42    126.71 o 
 -15   5  17     4399.08     4253.97    288.53 o 
 -13   5  17     1397.08     1548.19    304.67 o 
 -11   5  17     2361.89     2607.73    220.00 o 
  -9   5  17     2331.16     2399.89    206.05 o 
  -7   5  17     4211.98     4216.86    259.40 o 
  -5   5  17    12590.83    13143.78    510.17 o 
  -3   5  17      697.29      489.74    145.75 o 
  -1   5  17      258.94      292.02    123.78 o 
   1   5  17      422.48      643.85    152.95 o 
   3   5  17      225.69      153.47    130.11 o 
   5   5  17     7812.77     6607.63    299.32 o 
   7   5  17     1418.43     1361.32    197.83 o 
   9   5  17     9541.52     9570.01    466.58 o 
  11   5  17    29700.40    28641.33    975.62 o 
  13   5  17       13.55       79.95    298.29 o 
  15   5  17     2965.03     3489.89    459.04 o 
  17   5  17      187.66      243.80    182.21 o 
  19   5  17      386.27      266.40    214.93 o 
  21   5  17      660.36      464.65    249.06 o 
 -22   6  17      131.28      191.84    364.07 o 
 -20   6  17      535.28      571.71    302.51 o 
 -18   6  17      202.22      155.93    184.22 o 
 -16   6  17     2105.12     2472.35    243.89 o 
 -14   6  17      425.65      694.57    159.56 o 
 -12   6  17     1989.67     2189.91    221.92 o 
 -10   6  17       43.23      153.68    110.88 o 
  -8   6  17      126.93       52.15    103.34 o 
  -6   6  17      410.12      421.16    126.09 o 
  -4   6  17       46.14      118.80    121.90 o 
  -2   6  17      679.32      452.89    156.53 o 
   0   6  17      454.81      507.15    157.30 o 
   2   6  17      479.08      644.54    163.61 o 
   4   6  17      481.03      451.71    162.87 o 
   6   6  17      375.04      313.03    165.65 o 
   8   6  17      281.85      657.62    281.05 o 
  10   6  17     5009.17     4259.68    389.96 o 
  12   6  17     1211.60      959.18    312.36 o 
  14   6  17     2966.59     2994.28    264.45 o 
  16   6  17      470.69      210.29    177.65 o 
  18   6  17      846.85     1118.77    460.45 o 
  20   6  17      524.91      132.75    219.23 o 
 -21   7  17      953.32      992.23    285.75 o 
 -19   7  17       62.34      327.74    214.99 o 
 -17   7  17     6822.76     7639.65    585.32 o 
 -15   7  17      390.97      518.24    180.97 o 
 -13   7  17      774.88      947.49    176.20 o 
 -11   7  17      516.20      455.99    142.98 o 
  -9   7  17     2104.23     2019.96    218.70 o 
  -7   7  17      391.05      279.88    127.16 o 
  -5   7  17     1153.13      892.73    200.72 o 
  -3   7  17      370.76      542.48    176.82 o 
  -1   7  17     2676.61     2904.00    300.71 o 
   1   7  17      921.49      591.01    179.41 o 
   3   7  17      794.28      535.78    243.06 o 
   5   7  17       11.19      -63.02    132.64 o 
   7   7  17       95.62      124.53    169.97 o 
   9   7  17     1490.03     1449.62    444.97 o 
  11   7  17      292.44      186.60    195.37 o 
  13   7  17       21.56      111.87    192.26 o 
  15   7  17      718.68     1077.37    266.01 o 
  17   7  17       13.65     -141.78    189.54 o 
  19   7  17      257.64      694.37    383.41 o 
 -20   8  17      703.96      567.25    253.23 o 
 -18   8  17      317.72      240.33    207.04 o 
 -16   8  17     4017.76     4446.03    360.36 o 
 -14   8  17       61.54       90.22    138.55 o 
 -12   8  17      758.76      619.08    164.95 o 
 -10   8  17      794.26      810.71    264.71 o 
  -8   8  17      300.19      465.27    149.70 o 
  -6   8  17      516.81      409.40    144.86 o 
  -4   8  17      204.06      546.16    318.34 o 
  -2   8  17     1817.07     1660.97    255.08 o 
   0   8  17     7508.44     6326.34    456.57 o 
   2   8  17       26.99      142.81    162.05 o 
   4   8  17     1246.32     1263.03    242.15 o 
   6   8  17     1873.45     2550.81    344.72 o 
   8   8  17     3937.89     3222.39    366.63 o 
  10   8  17      227.29      656.67    228.32 o 
  12   8  17       46.74       10.10    175.35 o 
  14   8  17      704.64      555.39    402.06 o 
  16   8  17       54.56       39.82    218.11 o 
 -17   9  17       84.58      122.54    532.91 o 
 -15   9  17       38.87       40.28    149.60 o 
 -13   9  17      835.66      339.62    164.14 o 
 -11   9  17      794.98      788.09    185.40 o 
  -9   9  17     4183.49     3235.54    288.17 o 
  -7   9  17      339.08      475.44    181.55 o 
  -5   9  17     2286.74     2420.12    561.40 o 
  -3   9  17      262.00      156.57    157.30 o 
  -1   9  17     5039.36     4751.97    407.39 o 
   1   9  17       83.75      358.38    178.48 o 
   3   9  17     3130.67     3043.02    352.96 o 
   5   9  17       73.63      265.59    178.08 o 
   7   9  17      893.65      767.48    235.60 o 
   9   9  17     2326.39     2866.25    465.37 o 
  11   9  17       11.42       89.56    195.72 o 
  13   9  17       55.77     -268.76    179.17 o 
  15   9  17        1.58       57.66    220.65 o 
 -14  10  17      190.76       81.61    238.12 o 
 -12  10  17     2293.57     1986.57    253.90 o 
 -10  10  17       14.97       20.77    139.42 o 
  -8  10  17      130.15      172.04    176.68 o 
  -6  10  17        6.05       24.04    157.80 o 
  -4  10  17      194.88       19.86    156.30 o 
  -2  10  17      469.31      800.62    218.15 o 
   0  10  17        9.89       77.98    176.98 o 
   2  10  17      192.98      113.25    186.26 o 
   4  10  17     1802.20     1978.26    317.62 o 
   6  10  17       97.97      -29.84    183.88 o 
   8  10  17      358.01      287.17    223.65 o 
  10  10  17     1210.18     1398.97    304.69 o 
  12  10  17      929.20      718.84    525.17 o 
 -11  11  17       59.34       15.52    154.04 o 
  -9  11  17      155.11      128.33    182.21 o 
  -7  11  17        1.46      146.06    178.83 o 
  -5  11  17       15.07      103.64    165.12 o 
  -3  11  17        1.42      -83.03    249.75 o 
  -1  11  17      253.85      214.54    239.55 o 
   1  11  17      679.04      890.74    258.12 o 
   3  11  17      110.91      229.27    207.41 o 
   5  11  17      740.09     1056.43    395.72 o 
   7  11  17      767.26      389.29    234.87 o 
  -2  12  17       48.49      -78.34    361.96 o 
 -26   0  18     1018.13     1559.68    460.80 o 
 -24   0  18      243.98       37.17    185.38 o 
 -22   0  18     1310.29     1271.55    262.38 o 
 -20   0  18      274.76      -43.97    153.60 o 
 -18   0  18      138.56      -56.56    109.95 o 
 -16   0  18    21840.54    20271.11    884.23 o 
 -14   0  18     5093.28     4604.41    329.65 o 
 -12   0  18      501.66      466.06    302.16 o 
 -10   0  18     3401.83     3566.57    254.67 o 
  -8   0  18    12945.58    13958.37    597.94 o 
  -6   0  18    21852.50    23230.49   1304.66 o 
  -4   0  18     6207.78     6029.05    305.44 o 
  -2   0  18     5189.86     5235.53    388.34 o 
   0   0  18     2798.87     3438.76    308.84 o 
   2   0  18    29663.80    33247.21   1740.49 o 
   4   0  18     7737.36     6426.57    462.21 o 
   6   0  18    41373.51    39166.55   2060.58 o 
   8   0  18      177.81      227.94    171.66 o 
  10   0  18      370.13      353.87    182.91 o 
  12   0  18      355.63      528.48    166.03 o 
  14   0  18      255.83      277.75    159.54 o 
  16   0  18     5603.23     5243.97    597.98 o 
  18   0  18     2293.63     1668.73    393.97 o 
  20   0  18     3627.48     3822.17    583.21 o 
  22   0  18      681.12      527.63    358.09 o 
 -25   1  18     1445.32     1279.87    332.68 o 
 -23   1  18      231.32      -20.71    217.29 o 
 -21   1  18      617.84      450.91    192.02 o 
 -19   1  18      663.06      889.76    150.59 o 
 -17   1  18      870.81      932.86    120.86 o 
 -15   1  18     4312.12     4149.87    197.38 o 
 -13   1  18       37.38       89.49     71.13 o 
 -11   1  18     1868.59     1756.36    120.40 o 
  -9   1  18       46.04        3.31     54.76 o 
  -7   1  18     6643.75     6377.16    224.86 o 
  -5   1  18       56.97       54.71     51.42 o 
  -3   1  18      668.03      862.39    205.59 o 
  -1   1  18     3566.36     3179.44    174.36 o 
   1   1  18     7466.52     7514.88    299.06 o 
   3   1  18    17317.50    18543.44    618.52 o 
   5   1  18       25.90      605.98    182.91 o 
   7   1  18     5485.19     5140.74    637.73 o 
   9   1  18     3608.45     3433.52    274.83 o 
  11   1  18      341.83      295.36    140.79 o 
  13   1  18      111.28     -104.83     91.84 o 
  15   1  18      882.97     1035.69    151.03 o 
  17   1  18     5888.96     5328.30    609.94 o 
  19   1  18     2898.27     2304.87    330.44 o 
  21   1  18      145.36      130.12    207.76 o 
  23   1  18        4.04      163.98    430.20 o 
 -26   2  18      460.23      526.40    206.13 o 
 -24   2  18        2.87     -209.36    139.58 o 
 -22   2  18      187.64      175.98    174.30 o 
 -20   2  18     1406.04     1411.04    214.93 o 
 -18   2  18      242.27      181.39    122.86 o 
 -16   2  18      690.98      584.39    101.54 o 
 -14   2  18     1389.86     1340.08    139.50 o 
 -12   2  18      738.04      645.34     91.28 o 
 -10   2  18       98.28      177.80     69.46 o 
  -8   2  18     8493.62     8857.98    270.67 o 
  -6   2  18    15361.23    15805.06    415.55 o 
  -4   2  18     1371.70     1546.84    111.87 o 
  -2   2  18     5033.47     4385.09    407.23 o 
   0   2  18        0.03       72.23     62.71 o 
   2   2  18      553.29      786.27     98.30 o 
   4   2  18     5359.46     5789.23    262.11 o 
   6   2  18      720.56      928.39    126.49 o 
   8   2  18     4841.76     5667.75    293.10 o 
  10   2  18     2049.59     2236.35    233.36 o 
  12   2  18      743.73      704.93    170.88 o 
  14   2  18      274.08       95.85    122.47 o 
  16   2  18       44.39      -70.83    120.20 o 
  18   2  18       43.59     -187.38    172.33 o 
  20   2  18      702.13      416.03    259.24 o 
  22   2  18      119.05      -35.93    386.23 o 
 -25   3  18       14.23      -43.84    192.90 o 
 -23   3  18      155.18      203.97    211.43 o 
 -21   3  18      554.36      623.08    179.46 o 
 -19   3  18     1390.96     1494.05    230.04 o 
 -17   3  18     5545.68     5440.71    272.05 o 
 -15   3  18    10462.23    10942.60    394.24 o 
 -13   3  18        0.25       46.54     73.50 o 
 -11   3  18      585.74      570.81     87.69 o 
  -9   3  18      230.94      449.35     76.66 o 
  -7   3  18     1841.22     2177.36    117.00 o 
  -5   3  18     2722.63     2744.63    146.72 o 
  -3   3  18     3646.13     3693.10    184.00 o 
  -1   3  18       12.96       -8.01     49.30 o 
   1   3  18     2050.97     1763.26    119.96 o 
   3   3  18      982.74     1031.51     97.94 o 
   5   3  18      949.12     1193.13    111.18 o 
   7   3  18     1143.42     1280.33    144.90 o 
   9   3  18      142.23      151.63    105.32 o 
  11   3  18    13269.02    14138.28    668.30 o 
  13   3  18      131.66      315.17    156.17 o 
  15   3  18       56.44      163.17    156.36 o 
  17   3  18       77.51       25.19    169.88 o 
  19   3  18      389.26      316.80    208.29 o 
  21   3  18        5.15       -6.05    195.32 o 
  23   3  18      223.69      407.57    240.64 o 
 -24   4  18      723.31      774.30    207.97 o 
 -22   4  18       40.06     -110.60    140.48 o 
 -20   4  18      281.09      125.61    150.74 o 
 -18   4  18      262.81      111.71    129.76 o 
 -16   4  18      810.09      812.78    132.60 o 
 -14   4  18      515.57      379.85    149.38 o 
 -12   4  18     1570.86     1397.75    163.38 o 
 -10   4  18     1482.84     1585.30    141.75 o 
  -8   4  18      800.25      913.73    100.35 o 
  -6   4  18      497.70      233.89     97.17 o 
  -4   4  18     2395.84     1943.16    192.83 o 
  -2   4  18      935.15      818.45    155.12 o 
   0   4  18      123.56       95.69    108.78 o 
   2   4  18     1235.42     1153.73    107.89 o 
   4   4  18     3636.13     3306.80    185.21 o 
   6   4  18       22.60      -43.84     77.77 o 
   8   4  18     3403.45     3201.74    220.75 o 
  10   4  18     4591.13     4504.85    405.03 o 
  12   4  18      753.52      961.15    192.71 o 
  14   4  18        5.23      -79.10    130.16 o 
  16   4  18     4028.43     4406.27    655.32 o 
  18   4  18      229.72      225.15    312.36 o 
  20   4  18      426.72      477.18    328.89 o 
  22   4  18      244.06      372.16    236.97 o 
 -23   5  18       55.69      519.61    236.81 o 
 -21   5  18       37.70      287.28    199.94 o 
 -19   5  18      421.57      640.86    231.02 o 
 -17   5  18     2305.85     1988.89    221.12 o 
 -15   5  18     1717.20     1401.68    188.30 o 
 -13   5  18     2626.05     2899.03    263.85 o 
 -11   5  18     7662.24     7955.91    377.36 o 
  -9   5  18      668.80      574.97    132.61 o 
  -7   5  18     2215.80     2175.94    231.15 o 
  -5   5  18     8250.96     7294.80    344.23 o 
  -3   5  18     2412.60     2822.41    263.72 o 
  -1   5  18     2450.32     1929.84    228.64 o 
   1   5  18     3474.87     3290.58    292.38 o 
   3   5  18     1158.33     1098.38    231.46 o 
   5   5  18     3037.09     2533.09    275.02 o 
   7   5  18        3.59      -55.37    127.96 o 
   9   5  18    21668.79    23244.61   1373.50 o 
  11   5  18       69.79      140.98    124.14 o 
  13   5  18       25.43        0.78    120.17 o 
  15   5  18      369.53      459.24    183.69 o 
  17   5  18     1415.34     1682.80    364.42 o 
  19   5  18        0.72      239.70    212.96 o 
  21   5  18      209.19      141.30    217.88 o 
 -22   6  18     1180.50      838.93    267.96 o 
 -20   6  18      721.35      909.46    262.19 o 
 -18   6  18      301.26      -27.69    194.74 o 
 -16   6  18     1260.08     1510.79    210.51 o 
 -14   6  18     6007.27     5646.54    342.92 o 
 -12   6  18     2087.36     2228.83    225.65 o 
 -10   6  18     1118.84     1218.53    175.70 o 
  -8   6  18       18.66     -101.90     98.64 o 
  -6   6  18     5725.41     4982.48    298.42 o 
  -4   6  18      283.99      172.71    225.12 o 
  -2   6  18      129.93      140.13    123.80 o 
   0   6  18      601.01      409.18    149.66 o 
   2   6  18     5082.96     5667.92    455.52 o 
   4   6  18     3441.79     3504.36    324.99 o 
   6   6  18      229.39      -38.06    152.20 o 
   8   6  18      577.50      734.47    211.19 o 
  10   6  18      858.57      829.15    380.95 o 
  12   6  18      186.71       42.63    176.28 o 
  14   6  18     1210.11     1126.09    458.34 o 
  16   6  18        8.84      -47.64    193.05 o 
  18   6  18     1249.59      501.60    383.41 o 
  20   6  18      122.51      419.29    408.04 o 
 -21   7  18      498.50      351.67    241.29 o 
 -19   7  18      207.68      598.80    235.25 o 
 -17   7  18      186.34      127.56    188.96 o 
 -15   7  18     4099.67     4287.05    316.94 o 
 -13   7  18      247.40      110.77    133.15 o 
 -11   7  18      112.71      271.08    134.78 o 
  -9   7  18     1896.35     1425.58    191.68 o 
  -7   7  18     1796.90     1703.97    301.48 o 
  -5   7  18      166.11      196.10    192.06 o 
  -3   7  18     3255.47     3294.25    318.91 o 
  -1   7  18     1404.61      979.67    195.84 o 
   1   7  18        0.71      320.86    159.43 o 
   3   7  18       21.91      -46.25    160.05 o 
   5   7  18      280.62      128.63    180.80 o 
   7   7  18     3533.44     2710.53    334.04 o 
   9   7  18      682.14      547.88    270.50 o 
  11   7  18       95.50       87.11    180.34 o 
  13   7  18      517.32      318.24    222.35 o 
  15   7  18      245.71      398.16    230.28 o 
  17   7  18      111.68      159.42    207.65 o 
  19   7  18      582.25      591.06    281.59 o 
 -20   8  18       85.89      312.14    223.80 o 
 -18   8  18     1249.57     1430.09    302.80 o 
 -16   8  18     1989.01     2159.37    255.25 o 
 -14   8  18     2114.54     2189.38    249.53 o 
 -12   8  18      595.77      757.47    178.57 o 
 -10   8  18        1.76     -164.66    109.77 o 
  -8   8  18     1975.28     2107.26    233.47 o 
  -6   8  18      461.35      283.34    219.14 o 
  -4   8  18     7039.93     7119.14    479.55 o 
  -2   8  18     3679.00     3959.38    360.26 o 
   0   8  18      196.61       97.28    155.75 o 
   2   8  18      119.34      431.81    180.41 o 
   4   8  18      443.99      447.57    334.17 o 
   6   8  18     2722.76     3379.30    472.06 o 
   8   8  18     1954.59     1797.86    354.57 o 
  10   8  18      287.84       26.10    194.22 o 
  12   8  18      313.71      730.84    254.41 o 
  14   8  18        7.21      376.08    241.59 o 
  16   8  18     1055.68     1397.20    348.94 o 
 -17   9  18     1773.07     1412.93    305.65 o 
 -15   9  18     1220.26     1691.30    242.26 o 
 -13   9  18      904.52     1234.20    216.78 o 
 -11   9  18      410.56      481.72    171.92 o 
  -9   9  18      430.66      743.83    214.68 o 
  -7   9  18       24.00      123.69    157.50 o 
  -5   9  18      128.70      159.25    170.60 o 
  -3   9  18     3966.86     3012.16    336.67 o 
  -1   9  18     1731.88     1262.25    310.95 o 
   1   9  18     1492.71     1099.27    239.74 o 
   3   9  18      122.20      -26.91    154.38 o 
   5   9  18      470.87      425.84    339.09 o 
   7   9  18        7.47     -101.29    319.75 o 
   9   9  18      977.32     1446.81    308.17 o 
  11   9  18      766.01      854.87    266.63 o 
  13   9  18     1342.33     1243.47    392.56 o 
  15   9  18       35.95       35.56    229.55 o 
 -14  10  18        0.76      -90.05    149.23 o 
 -12  10  18      659.21      826.37    221.26 o 
 -10  10  18      239.36      144.21    152.50 o 
  -8  10  18      459.97      273.88    183.87 o 
  -6  10  18       65.23      -72.05    156.73 o 
  -4  10  18      159.50       57.12    283.87 o 
  -2  10  18      580.39      829.81    235.76 o 
   0  10  18      848.38      521.51    220.69 o 
   2  10  18     2953.20     3187.01    374.16 o 
   4  10  18       49.18       95.28    185.54 o 
   6  10  18        0.19     -210.75    177.84 o 
   8  10  18      212.64     -176.19    179.91 o 
  10  10  18      124.31       84.02    220.63 o 
  12  10  18       27.94       40.71    223.89 o 
  -9  11  18       27.87       56.77    187.04 o 
  -7  11  18        2.62     -128.59    165.62 o 
  -5  11  18      254.85      534.47    210.75 o 
  -3  11  18      110.12       60.73    176.99 o 
  -1  11  18       70.45      225.65    191.01 o 
   1  11  18     1477.54     1790.24    552.61 o 
   3  11  18       42.47      -35.55    190.37 o 
   5  11  18        6.11       26.28    196.87 o 
   7  11  18       16.29       62.48    208.11 o 
 -25   1  19       42.35      133.34    173.88 o 
 -23   1  19        6.77     -161.35    124.37 o 
 -21   1  19     5984.90     5526.40    337.33 o 
 -19   1  19     1159.74     1071.74    159.82 o 
 -17   1  19     5609.48     6558.24    291.34 o 
 -15   1  19     5335.21     5820.51    236.89 o 
 -13   1  19      363.02      293.58     82.15 o 
 -11   1  19     2632.46     2441.97    140.28 o 
  -9   1  19      586.57      612.25    140.23 o 
  -7   1  19     3504.45     3750.02    159.24 o 
  -5   1  19    13211.13    12930.61    353.51 o 
  -3   1  19     8973.99     8429.43    328.71 o 
  -1   1  19    12760.96    12877.55    454.09 o 
   1   1  19      407.41      546.73     92.79 o 
   3   1  19      199.60      442.23     94.89 o 
   5   1  19    38909.48    38563.27   1197.45 o 
   7   1  19     2833.47     3079.96    262.34 o 
   9   1  19       77.10       68.09    116.33 o 
  11   1  19     1345.54     1804.40    231.27 o 
  13   1  19      291.09      279.12    117.40 o 
  15   1  19     3799.72     3325.24    224.12 o 
  17   1  19     3455.12     3790.78    520.95 o 
  19   1  19        7.02     -159.32    176.20 o 
  21   1  19       68.76      -84.80    198.74 o 
  23   1  19       11.16        7.90    216.59 o 
 -26   2  19      108.15      182.23    202.14 o 
 -24   2  19      135.79      -23.33    218.74 o 
 -22   2  19       73.80      105.64    162.53 o 
 -20   2  19     3390.39     3476.24    375.46 o 
 -18   2  19      413.74      352.61    125.73 o 
 -16   2  19     1696.98     1721.49    161.53 o 
 -14   2  19     7405.29     6421.96    257.16 o 
 -12   2  19      980.43     1136.62    110.43 o 
 -10   2  19      869.08      981.35     98.16 o 
  -8   2  19     2124.61     2158.26    123.97 o 
  -6   2  19      980.74     1182.89    128.49 o 
  -4   2  19     1365.57     1473.66    136.43 o 
  -2   2  19       13.61       -7.92     57.66 o 
   0   2  19      960.73     1025.73    107.48 o 
   2   2  19      553.31      450.91    100.33 o 
   4   2  19     8653.64     7723.38    319.41 o 
   6   2  19     3382.79     3538.72    179.87 o 
   8   2  19      868.80     1248.82    154.17 o 
  10   2  19      579.07      658.44    166.77 o 
  12   2  19      829.04     1014.46    202.08 o 
  14   2  19       28.42      -35.34    120.06 o 
  16   2  19     1196.90     1267.56    193.72 o 
  18   2  19      529.29      613.05    390.10 o 
  20   2  19       91.22       32.30    196.45 o 
  22   2  19       24.94      -76.90    210.59 o 
 -25   3  19      358.46      173.50    198.71 o 
 -23   3  19      595.54      749.31    199.79 o 
 -21   3  19      252.91      352.34    225.98 o 
 -19   3  19      346.65      706.27    165.65 o 
 -17   3  19     7667.50     8320.84    400.08 o 
 -15   3  19        6.09      139.11    149.69 o 
 -13   3  19     1156.74     1418.27    124.82 o 
 -11   3  19      283.98      373.01    121.27 o 
  -9   3  19     1026.88      898.87    107.47 o 
  -7   3  19     1276.21     1646.20    105.79 o 
  -5   3  19      127.79       89.50     63.44 o 
  -3   3  19     5768.01     5668.53    242.69 o 
  -1   3  19     1595.85     1466.82    115.41 o 
   1   3  19     2395.72     2576.13    150.42 o 
   3   3  19       24.13      -78.17     52.11 o 
   5   3  19        2.71       -2.39     64.70 o 
   7   3  19      759.21     1034.93    173.79 o 
   9   3  19     1151.04     1140.58    156.82 o 
  11   3  19     2192.14     2663.01    263.82 o 
  13   3  19     8434.19     8933.57    503.44 o 
  15   3  19      812.90      384.35    179.60 o 
  17   3  19      140.84     -185.71    166.29 o 
  19   3  19      612.43      542.57    231.23 o 
  21   3  19       21.11      200.33    223.09 o 
 -24   4  19      400.82      267.65    226.56 o 
 -22   4  19       14.57     -212.86    300.75 o 
 -20   4  19      608.12      831.45    209.57 o 
 -18   4  19      652.78      609.92    163.90 o 
 -16   4  19      913.34     1095.79    163.79 o 
 -14   4  19     2125.31     2285.34    223.90 o 
 -12   4  19     1178.13     1447.39    224.21 o 
 -10   4  19     2183.38     2223.05    160.54 o 
  -8   4  19     6836.71     7152.84    269.68 o 
  -6   4  19     4123.17     3926.03    324.45 o 
  -4   4  19      179.14      217.07    119.08 o 
  -2   4  19      106.46      118.90    111.27 o 
   0   4  19     4243.94     3744.49    469.59 o 
   2   4  19     5297.45     5899.39    262.63 o 
   4   4  19      269.14      263.05     88.16 o 
   6   4  19     6760.97     6645.19    312.49 o 
   8   4  19      607.40      526.41    124.22 o 
  10   4  19      447.35      388.66    135.44 o 
  12   4  19     3907.42     4175.07    282.64 o 
  14   4  19     3203.78     2996.03    295.89 o 
  16   4  19      367.35      550.35    265.58 o 
  18   4  19      165.29      118.29    187.25 o 
  20   4  19     1175.29     1091.68    318.69 o 
 -23   5  19      853.78     1307.90    298.04 o 
 -21   5  19      214.38       20.14    190.17 o 
 -19   5  19       16.22       -6.21    180.53 o 
 -17   5  19       70.01      302.05    140.40 o 
 -15   5  19      466.80      663.39    158.29 o 
 -13   5  19     5007.19     5256.03    344.88 o 
 -11   5  19       10.66      -18.59    102.98 o 
  -9   5  19      582.56      635.60    140.21 o 
  -7   5  19     1216.37     1473.85    177.35 o 
  -5   5  19      954.51     1282.01    166.67 o 
  -3   5  19      115.41      116.56    121.59 o 
  -1   5  19      232.26      136.89    127.58 o 
   1   5  19      230.96      105.52    119.69 o 
   3   5  19      427.66      296.11    192.41 o 
   5   5  19      933.07      910.73    374.62 o 
   7   5  19     1906.92     2174.22    280.67 o 
   9   5  19     5255.60     6228.82    328.17 o 
  11   5  19       94.09      137.16    125.62 o 
  13   5  19      215.08      155.64    135.80 o 
  15   5  19      129.60      -44.50    152.10 o 
  17   5  19      148.24     -289.14    192.76 o 
  19   5  19      116.43      483.41    231.40 o 
  21   5  19      525.68      520.62    249.87 o 
 -22   6  19      153.34      -92.69    199.59 o 
 -20   6  19     1112.22     1102.22    278.07 o 
 -18   6  19        4.56      122.94    185.83 o 
 -16   6  19      971.55     1305.98    196.14 o 
 -14   6  19        4.84      105.38    126.66 o 
 -12   6  19     2039.81     2016.87    223.11 o 
 -10   6  19     3140.93     2966.85    247.33 o 
  -8   6  19      791.33      919.75    158.32 o 
  -6   6  19     1968.58     1849.88    200.06 o 
  -4   6  19     3105.65     3141.67    813.26 o 
  -2   6  19      931.13      970.76    190.90 o 
   0   6  19      361.82      320.65    151.31 o 
   2   6  19     2653.85     2611.18    507.93 o 
   4   6  19     1773.51     2174.10    279.91 o 
   6   6  19       38.88       -3.93    154.60 o 
   8   6  19    11235.80    11845.94    648.82 o 
  10   6  19     2113.48     2602.94    327.01 o 
  12   6  19      263.38      167.42    193.00 o 
  14   6  19      294.84       81.29    202.22 o 
  16   6  19       12.34     -118.48    328.54 o 
 -21   7  19       27.85      320.46    231.95 o 
 -19   7  19     2456.20     2751.26    383.06 o 
 -17   7  19     1717.75     1985.47    321.85 o 
 -15   7  19      299.93      218.45    145.56 o 
 -13   7  19      396.80      340.16    146.72 o 
 -11   7  19     1500.91     1787.27    221.75 o 
  -9   7  19     2401.51     2516.49    238.02 o 
  -7   7  19      733.76     1025.45    172.27 o 
  -5   7  19     1055.63     1398.30    274.72 o 
  -3   7  19      123.88       36.82    140.32 o 
  -1   7  19      101.39       71.67    146.44 o 
   1   7  19      833.00      780.11    207.67 o 
   3   7  19       27.38      -94.51    145.22 o 
   5   7  19     1561.06     1050.03    265.22 o 
   7   7  19       44.85      -27.91    161.40 o 
   9   7  19     1252.87     1410.38    274.38 o 
  11   7  19     2566.45     2836.84    601.85 o 
  13   7  19        2.62      -14.16    186.19 o 
  15   7  19        3.05       -8.42    205.62 o 
  17   7  19       94.81      -32.44    205.76 o 
 -18   8  19      203.88      201.53    214.53 o 
 -16   8  19      127.47      107.46    145.75 o 
 -14   8  19     1225.04     1151.12    207.52 o 
 -12   8  19      814.83      756.96    182.50 o 
 -10   8  19      921.92      831.05    178.11 o 
  -8   8  19     9269.69     9552.59    458.98 o 
  -6   8  19       51.81     -182.55    130.35 o 
  -4   8  19       55.60       43.73    186.78 o 
  -2   8  19     2653.26     3414.18    340.64 o 
   0   8  19      356.06      254.48    168.63 o 
   2   8  19     1514.06     2108.06    467.48 o 
   4   8  19       17.50     -157.37    199.09 o 
   6   8  19      357.61      272.70    194.35 o 
   8   8  19      112.97       52.79    200.15 o 
  10   8  19       35.19      295.25    214.29 o 
  12   8  19      412.16      458.50    325.73 o 
  14   8  19      563.40      721.88    265.53 o 
  16   8  19      598.98      546.54    271.56 o 
 -17   9  19     1048.47     1478.37    306.78 o 
 -15   9  19      587.26      701.74    187.32 o 
 -13   9  19     1119.84     1127.38    205.55 o 
 -11   9  19      165.01      281.69    153.98 o 
  -9   9  19      172.13      195.19    151.37 o 
  -7   9  19     3797.15     3326.99    354.27 o 
  -5   9  19      827.07      503.95    194.46 o 
  -3   9  19     2803.93     2926.67    341.44 o 
  -1   9  19     2175.18     2648.59    326.92 o 
   1   9  19       89.18      -12.57    158.79 o 
   3   9  19     2354.14     3167.16    848.08 o 
   5   9  19      745.50      988.25    485.07 o 
   7   9  19     1242.33     1149.29    479.79 o 
   9   9  19      591.69      412.11    235.78 o 
  11   9  19      161.27      172.52    225.27 o 
  13   9  19      947.15     1599.45    425.62 o 
 -14  10  19       46.03      263.34    170.73 o 
 -12  10  19     1490.59     1296.43    222.47 o 
 -10  10  19        3.57      288.09    161.42 o 
  -8  10  19      428.25      437.43    204.94 o 
  -6  10  19      966.70      517.42    213.21 o 
  -4  10  19        0.29      141.36    189.24 o 
  -2  10  19     1260.72      810.84    229.22 o 
   0  10  19     3872.92     2932.61    703.86 o 
   2  10  19      800.83      679.12    237.13 o 
   4  10  19      349.40      280.61    208.93 o 
   6  10  19     1627.24     2251.66    345.23 o 
   8  10  19        5.34      -83.26    232.51 o 
  10  10  19      559.02      531.10    572.66 o 
  -9  11  19      265.56      318.28    209.79 o 
  -7  11  19       29.44      -71.83    175.50 o 
  -5  11  19      106.20      349.33    205.62 o 
  -3  11  19       64.23      -74.66    167.53 o 
  -1  11  19       22.56       48.10    180.86 o 
   1  11  19     5791.22     5135.08    615.92 o 
   3  11  19      228.88      224.90    209.48 o 
   5  11  19      556.08       10.25    204.94 o 
 -26   0  20     3378.72     3016.15    398.46 o 
 -24   0  20       72.34      127.75    194.58 o 
 -22   0  20       22.41     -193.74    168.47 o 
 -20   0  20      169.53      230.06    184.80 o 
 -18   0  20     3781.17     3156.88    244.67 o 
 -16   0  20     2066.30     1850.13    242.73 o 
 -14   0  20     2523.07     2811.98    346.48 o 
 -12   0  20     1042.06      770.77    164.15 o 
 -10   0  20      167.42      -14.30    100.69 o 
  -8   0  20     3407.19     4044.27    321.15 o 
  -6   0  20       87.33      123.06    112.91 o 
  -4   0  20       20.89       91.46    126.63 o 
  -2   0  20    13609.36    14173.63    828.74 o 
   0   0  20    42243.56    42367.52   2185.10 o 
   2   0  20     4833.16     4292.82    358.79 o 
   4   0  20     1815.14     1280.39    222.31 o 
   6   0  20    34975.20    32403.00   1751.04 o 
   8   0  20       68.55      240.04    255.02 o 
  10   0  20       41.52      -51.36    176.58 o 
  12   0  20       56.90      215.76    233.21 o 
  14   0  20     2280.14     2937.24    308.19 o 
  16   0  20     2409.44     1364.11    358.79 o 
  18   0  20       13.59     -234.27    227.94 o 
  20   0  20     1828.89     1336.67    408.74 o 
  22   0  20      759.87      591.65    389.04 o 
 -25   1  20      396.08      437.79    201.13 o 
 -23   1  20      207.14      298.18    186.94 o 
 -21   1  20      392.32      630.01    150.23 o 
 -19   1  20     1020.15     1190.17    164.26 o 
 -17   1  20    20096.69    19617.01    551.15 o 
 -15   1  20     4214.38     4591.79    213.89 o 
 -13   1  20     3254.98     3699.47    182.62 o 
 -11   1  20      290.36      289.53     76.92 o 
  -9   1  20      279.76      242.85     70.79 o 
  -7   1  20      872.26      946.61     91.66 o 
  -5   1  20     6770.91     6766.44    250.09 o 
  -3   1  20     3081.48     3369.94    190.83 o 
  -1   1  20     3307.43     3077.85    181.41 o 
   1   1  20     1128.73     1084.90    123.14 o 
   3   1  20     1768.76     1937.81    155.79 o 
   5   1  20     4520.51     4576.17    440.46 o 
   7   1  20     3735.58     4030.01    418.62 o 
   9   1  20     1030.57      972.13    242.13 o 
  11   1  20     1351.77     1576.10    226.87 o 
  13   1  20     1545.91     1778.91    175.27 o 
  15   1  20       41.86      152.01    117.85 o 
  17   1  20       37.88      101.22    172.71 o 
  19   1  20      862.95      715.84    311.66 o 
  21   1  20        3.54     -137.00    202.41 o 
 -24   2  20      115.26      -13.35    159.63 o 
 -22   2  20      175.79       35.62    150.84 o 
 -20   2  20     1054.51     1007.71    163.72 o 
 -18   2  20      238.01      154.14     99.85 o 
 -16   2  20     2180.29     2443.39    167.22 o 
 -14   2  20      221.26       96.33     84.53 o 
 -12   2  20       98.78       93.42     73.44 o 
 -10   2  20      391.26      373.62     80.93 o 
  -8   2  20     7753.11     7496.97    243.37 o 
  -6   2  20     3641.49     3711.68    156.59 o 
  -4   2  20     5739.96     5317.59    244.03 o 
  -2   2  20      121.68      158.07     72.08 o 
   0   2  20      931.70      751.69    158.61 o 
   2   2  20     8115.21     8345.79    334.58 o 
   4   2  20      409.12      622.58    108.39 o 
   6   2  20     1934.46     2498.53    157.02 o 
   8   2  20    11766.78    12289.20    485.67 o 
  10   2  20        5.63     -135.58     90.39 o 
  12   2  20      270.32        9.69    128.27 o 
  14   2  20     2267.63     2691.91    302.69 o 
  16   2  20       38.38      -96.77    130.56 o 
  18   2  20     1611.19     1284.62    268.36 o 
  20   2  20       45.70      -69.75    181.93 o 
  22   2  20       13.24     -404.17    269.44 o 
 -25   3  20       50.82      284.81    194.88 o 
 -23   3  20       99.63       37.45    155.98 o 
 -21   3  20      239.38      170.28    158.25 o 
 -19   3  20      960.03      886.46    195.49 o 
 -17   3  20     7188.93     6998.10    313.90 o 
 -15   3  20     4187.80     4927.93    223.75 o 
 -13   3  20      782.94      903.06    109.99 o 
 -11   3  20    10387.31     9735.37    306.78 o 
  -9   3  20     3528.70     3177.11    154.19 o 
  -7   3  20     7507.26     7829.25    248.40 o 
  -5   3  20      502.57      505.23     86.53 o 
  -3   3  20      144.02      147.55     68.75 o 
  -1   3  20     1203.83     1506.70    194.89 o 
   1   3  20      356.95      211.53     74.67 o 
   3   3  20       54.95       74.42     60.04 o 
   5   3  20     2498.48     2408.41    257.51 o 
   7   3  20     1328.74     1951.88    179.54 o 
   9   3  20     8223.76     7849.86    363.10 o 
  11   3  20     1445.63     1330.57    181.59 o 
  13   3  20       31.91        9.72    141.65 o 
  15   3  20     4677.90     4349.45    365.50 o 
  17   3  20      298.92      164.17    194.56 o 
  19   3  20     1575.23     1047.51    263.00 o 
  21   3  20       41.88      127.36    221.76 o 
 -24   4  20      215.17      731.56    472.76 o 
 -22   4  20      134.42      255.13    230.40 o 
 -20   4  20      512.84      701.26    239.05 o 
 -18   4  20     1248.69     1218.31    284.22 o 
 -16   4  20      757.03      914.98    182.33 o 
 -14   4  20      181.23       88.81    124.85 o 
 -12   4  20     1560.65     1730.90    192.61 o 
 -10   4  20     1777.08     2022.90    200.48 o 
  -8   4  20      782.69      577.97    132.05 o 
  -6   4  20     3585.44     3429.82    236.27 o 
  -4   4  20       17.00       86.41    106.95 o 
  -2   4  20       11.80      119.45    142.81 o 
   0   4  20      574.34      650.86    426.33 o 
   2   4  20     2887.03     2943.06    581.45 o 
   4   4  20      231.12      258.12     93.23 o 
   6   4  20      645.08      789.24    130.36 o 
   8   4  20    12704.78    13229.67    520.31 o 
  10   4  20     2782.31     2958.51    262.76 o 
  12   4  20     2790.51     2702.31    235.03 o 
  14   4  20      204.66      183.54    163.78 o 
  16   4  20       43.97       84.98    160.81 o 
  18   4  20        4.38      -61.36    180.52 o 
  20   4  20       74.36      175.77    221.40 o 
 -23   5  20       70.37      155.58    213.93 o 
 -21   5  20        3.41       49.66    189.25 o 
 -19   5  20        0.11     -125.36    163.64 o 
 -17   5  20     1241.29     1192.24    188.85 o 
 -15   5  20     1986.34     1688.01    206.90 o 
 -13   5  20      500.99      555.49    149.46 o 
 -11   5  20    12421.27    11765.88    499.48 o 
  -9   5  20      839.60      973.23    257.75 o 
  -7   5  20        1.68     -100.61     93.88 o 
  -5   5  20     1542.15     1203.06    207.29 o 
  -3   5  20     1585.11     1564.70    222.49 o 
  -1   5  20      162.72      148.15    126.88 o 
   1   5  20        0.10      -73.05    113.63 o 
   3   5  20     1528.98     1904.93    247.98 o 
   5   5  20     1581.58     1895.32    295.12 o 
   7   5  20       14.16      -55.75    145.64 o 
   9   5  20     9987.52     9627.98    565.80 o 
  11   5  20     1012.80     1319.04    262.88 o 
  13   5  20      545.90      417.98    153.38 o 
  15   5  20      256.88      241.08    148.92 o 
  17   5  20     1192.32      978.58    320.80 o 
  19   5  20       12.76      332.84    331.00 o 
 -22   6  20      611.61      847.57    386.23 o 
 -20   6  20        0.45      -32.52    196.45 o 
 -18   6  20      154.84      -79.29    177.11 o 
 -16   6  20        0.49       46.29    132.03 o 
 -14   6  20      165.58      138.74    131.89 o 
 -12   6  20     1206.04      651.15    202.04 o 
 -10   6  20     1416.94     1404.14    195.99 o 
  -8   6  20        7.92     -141.45     94.30 o 
  -6   6  20       55.92       23.48    103.80 o 
  -4   6  20       65.02     -145.05    172.71 o 
  -2   6  20      878.75      946.13    197.38 o 
   0   6  20     3578.53     3860.80    332.79 o 
   2   6  20     1528.61     1601.89    247.98 o 
   4   6  20      677.20      483.14    191.02 o 
   6   6  20      426.75      206.42    184.67 o 
   8   6  20     1241.87     1788.46    283.55 o 
  10   6  20     2043.74     1440.35    272.96 o 
  12   6  20      988.70      903.25    248.51 o 
  14   6  20        0.13      110.83    206.72 o 
  16   6  20      585.10     1080.49    273.83 o 
  18   6  20      112.42     -126.63    308.14 o 
 -21   7  20      970.88      809.68    362.66 o 
 -19   7  20     3775.46     4094.25   1106.27 o 
 -17   7  20       76.87       52.77    189.93 o 
 -15   7  20       16.52      -48.73    133.53 o 
 -13   7  20       33.32      203.25    138.67 o 
 -11   7  20      175.54      190.25    134.11 o 
  -9   7  20     1403.25     1475.33    202.17 o 
  -7   7  20      281.73      151.07    128.97 o 
  -5   7  20       42.87       75.28    147.54 o 
  -3   7  20      452.70      433.72    167.93 o 
  -1   7  20      850.03     1117.72    299.34 o 
   1   7  20      332.03      165.31    152.24 o 
   3   7  20      852.15      881.40    217.15 o 
   5   7  20     2653.21     2757.37    331.09 o 
   7   7  20     1316.14     1990.24    339.09 o 
   9   7  20        4.50      131.80    179.18 o 
  11   7  20     2213.23     1772.25    342.26 o 
  13   7  20      104.23      -84.28    191.92 o 
  15   7  20      156.50      217.35    418.24 o 
  17   7  20      369.39      409.86    312.71 o 
 -18   8  20     4218.74     4660.83    992.30 o 
 -16   8  20      182.04      226.46    167.96 o 
 -14   8  20       78.23      -17.26    134.02 o 
 -12   8  20       49.71       -6.95    143.75 o 
 -10   8  20     6667.89     6066.58    376.35 o 
  -8   8  20      467.58      588.20    161.31 o 
  -6   8  20      126.81      -12.28    155.19 o 
  -4   8  20     4176.24     3243.93    342.40 o 
  -2   8  20     3968.30     3190.30    383.77 o 
   0   8  20      593.07      453.51    194.52 o 
   2   8  20      474.61       66.94    163.63 o 
   4   8  20       22.94       68.32    167.11 o 
   6   8  20      689.72      556.27    215.69 o 
   8   8  20      168.04      432.43    278.24 o 
  10   8  20      737.36      839.25    305.68 o 
  12   8  20      629.10      485.47    327.13 o 
  14   8  20      624.92      527.25    438.29 o 
  16   8  20       92.88       58.52    233.52 o 
 -15   9  20      511.32      606.57    191.95 o 
 -13   9  20       48.62     -198.65    132.43 o 
 -11   9  20      112.27      179.19    150.40 o 
  -9   9  20      680.24      582.24    182.67 o 
  -7   9  20      372.24      253.11    178.61 o 
  -5   9  20     1067.96     1036.84    239.10 o 
  -3   9  20     2459.27     1827.45    290.76 o 
  -1   9  20      527.44      521.27    204.10 o 
   1   9  20       69.98       87.26    170.88 o 
   3   9  20      424.54      511.95    209.98 o 
   5   9  20        2.06      235.47    199.22 o 
   7   9  20     1294.63     1331.85    493.86 o 
   9   9  20       67.14      489.30    272.26 o 
  11   9  20       18.82     -180.70    385.88 o 
  13   9  20      516.82      785.91    304.62 o 
 -12  10  20      251.21      220.03    163.18 o 
 -10  10  20        1.37       50.83    142.76 o 
  -8  10  20       21.72      -35.75    164.40 o 
  -6  10  20     1809.78     1904.37    517.08 o 
  -4  10  20     1368.75     1256.98    267.26 o 
  -2  10  20     1271.45     1000.26    389.39 o 
   0  10  20       16.72      223.12    187.91 o 
   2  10  20        4.01       90.10    178.95 o 
   4  10  20        2.57      439.14    211.93 o 
   6  10  20     2432.49     1960.31    351.76 o 
   8  10  20      194.99      -88.99    203.23 o 
  10  10  20     2322.08     2953.52    419.34 o 
  -7  11  20      211.40      476.69    216.53 o 
  -5  11  20       49.37      -14.43    184.32 o 
  -3  11  20       24.78      -67.20    175.08 o 
  -1  11  20      314.62      189.10    189.58 o 
   1  11  20      153.39      174.18    315.17 o 
   3  11  20      413.51      628.53    248.14 o 
   5  11  20       21.85      -22.36    197.95 o 
 -25   1  21       97.13      476.93    197.51 o 
 -23   1  21       15.47       92.14    158.20 o 
 -21   1  21       23.62        4.65    122.23 o 
 -19   1  21       52.32      169.81    119.26 o 
 -17   1  21     8299.25     8624.21    311.44 o 
 -15   1  21        5.25      299.85     90.76 o 
 -13   1  21      148.67      128.77     79.63 o 
 -11   1  21        9.65      -64.81     65.31 o 
  -9   1  21     1359.34     1682.32    119.17 o 
  -7   1  21     8747.07     9796.80    296.59 o 
  -5   1  21     6453.82     7218.03    266.62 o 
  -3   1  21     2686.74     2484.00    166.59 o 
  -1   1  21       99.55      102.20     75.67 o 
   1   1  21     4822.31     3781.94    257.72 o 
   3   1  21      201.90      278.57    138.29 o 
   5   1  21      504.74      540.36    111.04 o 
   7   1  21     7060.82     7815.06    345.37 o 
   9   1  21      138.58      172.30    130.65 o 
  11   1  21      238.64      361.52    168.46 o 
  13   1  21      153.98       -6.47    104.36 o 
  15   1  21       37.74       37.10    118.60 o 
  17   1  21       41.30       59.62    185.84 o 
  19   1  21       77.54      215.32    202.42 o 
  21   1  21       31.00       15.53    208.04 o 
 -24   2  21      319.05     -102.81    154.95 o 
 -22   2  21      775.30      595.44    285.15 o 
 -20   2  21      334.82      380.99    130.62 o 
 -18   2  21     1152.19     1241.25    156.65 o 
 -16   2  21     1416.33     1533.31    144.92 o 
 -14   2  21        6.53      141.61     86.05 o 
 -12   2  21     4311.67     4522.89    256.22 o 
 -10   2  21      380.59      310.95    109.54 o 
  -8   2  21      102.58      132.56     67.85 o 
  -6   2  21      267.78      369.48     84.26 o 
  -4   2  21     2819.47     2920.59    180.04 o 
  -2   2  21     6642.55     6178.86    355.37 o 
   0   2  21     2106.65     2767.15    224.58 o 
   2   2  21     1316.31     1474.84    188.44 o 
   4   2  21      460.50      658.36    112.66 o 
   6   2  21     6592.58     6664.03    273.36 o 
   8   2  21      503.55      772.06    138.71 o 
  10   2  21     2582.42     2827.57    448.67 o 
  12   2  21     1831.55     2364.84    275.04 o 
  14   2  21     1569.15     1549.58    251.56 o 
  16   2  21      286.31      148.35    150.83 o 
  18   2  21       12.66       41.81    254.67 o 
  20   2  21      743.05      556.29    431.96 o 
  22   2  21      124.19      108.35    223.25 o 
 -25   3  21      161.82      347.39    239.60 o 
 -23   3  21     1257.39     1481.77    245.28 o 
 -21   3  21     2337.87     2275.59    258.82 o 
 -19   3  21     1600.68     1283.41    207.51 o 
 -17   3  21        8.60      -96.43    101.75 o 
 -15   3  21     2231.92     2356.96    163.46 o 
 -13   3  21      102.90       44.47     87.36 o 
 -11   3  21     2866.28     3029.97    160.44 o 
  -9   3  21      404.26      331.99     77.70 o 
  -7   3  21     5773.08     6252.06    214.07 o 
  -5   3  21     5058.40     4633.82    207.19 o 
  -3   3  21      672.20      606.19     92.20 o 
  -1   3  21     2277.41     2108.21    140.61 o 
   1   3  21      855.12      876.92    102.17 o 
   3   3  21     4426.50     4253.48    210.80 o 
   5   3  21     7604.62     7780.82    283.83 o 
   7   3  21     2178.82     2307.01    156.89 o 
   9   3  21     1829.83     1540.49    182.04 o 
  11   3  21      464.61      612.54    275.21 o 
  13   3  21      181.40       34.75    162.36 o 
  15   3  21      666.44      733.62    206.23 o 
  17   3  21        3.88      -88.92    225.83 o 
  19   3  21      692.76      556.23    232.30 o 
  21   3  21       11.03      114.94    202.68 o 
 -24   4  21       49.19      -52.70    218.79 o 
 -22   4  21      149.73       55.96    396.08 o 
 -20   4  21      387.03      144.06    190.21 o 
 -18   4  21       86.96      -59.04    274.02 o 
 -16   4  21     4896.70     5147.32    449.76 o 
 -14   4  21     7663.07     7648.46    392.47 o 
 -12   4  21     7239.09     6630.75    353.02 o 
 -10   4  21      574.24      832.19    160.99 o 
  -8   4  21     1283.26     1258.68    168.71 o 
  -6   4  21      790.10      946.48    164.93 o 
  -4   4  21     9048.14     8720.94    487.53 o 
  -2   4  21      497.83      433.59    141.61 o 
   0   4  21       32.91      124.70    120.44 o 
   2   4  21     1204.84     1021.10    195.95 o 
   4   4  21     1098.62     1193.52    215.26 o 
   6   4  21     1300.78     1323.74    153.04 o 
   8   4  21     7091.97     6467.17    331.14 o 
  10   4  21     9885.16     9669.99    433.13 o 
  12   4  21      299.83      240.87    137.65 o 
  14   4  21       30.74       10.97    134.97 o 
  16   4  21       13.92      179.73    165.89 o 
  18   4  21      288.60      568.19    225.83 o 
  20   4  21      758.80      904.16    378.14 o 
 -23   5  21      641.14     1052.90    278.73 o 
 -21   5  21       36.31       89.69    209.85 o 
 -19   5  21      301.26      148.74    195.29 o 
 -17   5  21     1720.25     1974.13    229.86 o 
 -15   5  21      615.78      573.52    157.78 o 
 -13   5  21      706.24      555.57    156.32 o 
 -11   5  21     1099.72     1529.96    192.65 o 
  -9   5  21     2980.25     2781.65    237.14 o 
  -7   5  21       15.97      100.89    109.01 o 
  -5   5  21      514.82      509.04    160.95 o 
  -3   5  21      719.10      452.74    157.90 o 
  -1   5  21     9228.49     8654.56    489.63 o 
   1   5  21        0.13     -115.22    119.24 o 
   3   5  21       33.99       76.30    144.14 o 
   5   5  21     1521.62     1742.34    262.34 o 
   7   5  21    11901.63    13309.65   1535.76 o 
   9   5  21      158.16      298.27    181.45 o 
  11   5  21     1217.07     1060.08    266.28 o 
  13   5  21      260.67      404.98    205.12 o 
  15   5  21      512.92      360.39    219.46 o 
  17   5  21       21.16       78.09    294.07 o 
  19   5  21      631.51      303.92    344.72 o 
 -22   6  21      648.77      672.88    239.26 o 
 -20   6  21       25.70      141.21    216.14 o 
 -18   6  21      471.98      201.22    203.34 o 
 -16   6  21      260.27      229.83    220.92 o 
 -14   6  21     2577.24     2137.60    234.81 o 
 -12   6  21       84.21       13.85    122.65 o 
 -10   6  21      656.04      629.03    199.34 o 
  -8   6  21     2448.42     2327.80    227.54 o 
  -6   6  21      867.33      831.35    157.81 o 
  -4   6  21      315.68      206.45    150.93 o 
  -2   6  21        8.64     -116.27    117.09 o 
   0   6  21     1566.01     1445.97    237.56 o 
   2   6  21      162.51      100.28    147.04 o 
   4   6  21     2151.26     2578.64    303.24 o 
   6   6  21    10532.94     9951.70    702.10 o 
   8   6  21     6019.70     7197.52    516.57 o 
  10   6  21      102.23      130.38    189.37 o 
  12   6  21       85.14      238.92    193.58 o 
  14   6  21     1082.16      790.14    397.48 o 
  16   6  21        1.45      -68.83    194.88 o 
  18   6  21      101.63      230.75    337.69 o 
 -19   7  21     1631.39     2067.49    354.42 o 
 -17   7  21      111.24       40.67    271.56 o 
 -15   7  21      338.94       46.11    145.40 o 
 -13   7  21      114.39      146.98    143.14 o 
 -11   7  21        2.83        7.52    126.15 o 
  -9   7  21      510.59      393.10    145.14 o 
  -7   7  21     3077.40     3417.38    275.87 o 
  -5   7  21     1662.70     1622.78    258.53 o 
  -3   7  21       40.80      -98.49    200.50 o 
  -1   7  21      182.08      267.59    173.08 o 
   1   7  21        8.09     -171.47    236.73 o 
   3   7  21       75.20       44.84    227.59 o 
   5   7  21       71.15      -55.22    167.88 o 
   7   7  21       96.38      251.94    185.22 o 
   9   7  21     1835.23     1596.81    301.64 o 
  11   7  21      477.42      652.95    239.33 o 
  13   7  21        1.53      -90.16    191.49 o 
  15   7  21      352.71      189.19    227.53 o 
  17   7  21       72.06      334.87    375.67 o 
 -18   8  21      722.21      562.98    244.72 o 
 -16   8  21       31.94      258.83    160.86 o 
 -14   8  21      511.75      468.02    170.32 o 
 -12   8  21       86.33      152.24    147.04 o 
 -10   8  21      442.02      709.72    177.06 o 
  -8   8  21      452.35      679.95    170.83 o 
  -6   8  21      168.95      438.95    180.45 o 
  -4   8  21       32.09      -73.69    139.19 o 
  -2   8  21        4.88       77.35    155.45 o 
   0   8  21      594.14      577.47    218.91 o 
   2   8  21      133.07      -25.05    160.49 o 
   4   8  21     1657.19     1635.55    405.57 o 
   6   8  21       19.47       77.63    189.70 o 
   8   8  21     2899.98     2956.38    388.20 o 
  10   8  21     2140.98     2621.90    415.07 o 
  12   8  21       45.73      -36.36    206.56 o 
  14   8  21      299.69      464.09    256.27 o 
 -15   9  21        1.45       67.29    156.91 o 
 -13   9  21     1125.17     1138.21    211.51 o 
 -11   9  21        1.47        3.33    139.59 o 
  -9   9  21     1040.77      933.30    207.21 o 
  -7   9  21      228.27      140.01    179.11 o 
  -5   9  21        6.63      -27.54    151.25 o 
  -3   9  21      263.64      225.74    348.24 o 
  -1   9  21        0.00       85.71    164.06 o 
   1   9  21      448.14      256.20    192.76 o 
   3   9  21      579.65      740.81    232.56 o 
   5   9  21      832.10      902.00    247.92 o 
   7   9  21        5.83      -74.83    180.57 o 
   9   9  21       45.57      329.08    221.50 o 
  11   9  21      489.87      560.19    256.10 o 
 -12  10  21        4.26       83.28    173.88 o 
 -10  10  21      982.55     1014.65    258.09 o 
  -8  10  21        2.37      116.09    174.08 o 
  -6  10  21      106.39      222.27    186.18 o 
  -4  10  21      565.92      878.11    297.58 o 
  -2  10  21        0.38      230.26    198.74 o 
   0  10  21       26.50      -31.50    176.38 o 
   2  10  21       82.32      209.76    190.99 o 
   4  10  21      412.95      628.26    234.29 o 
   6  10  21       41.48      415.98    234.04 o 
   8  10  21        0.70      -96.50    212.66 o 
  -5  11  21     1190.95      753.95    284.92 o 
  -3  11  21      103.22      132.68    198.53 o 
  -1  11  21     1138.73      718.82    493.16 o 
   1  11  21        4.92      -19.83    355.62 o 
   3  11  21     1589.79     1372.05    305.40 o 
 -24   0  22      135.87       18.42    204.55 o 
 -22   0  22     4009.06     4248.67    408.28 o 
 -20   0  22     2509.81     3428.49    674.67 o 
 -18   0  22     2176.76     2557.08    229.79 o 
 -16   0  22      396.36      252.13    272.96 o 
 -14   0  22       17.47       38.05    128.31 o 
 -12   0  22     3187.95     3781.75    348.94 o 
 -10   0  22     1196.61     1151.69    176.68 o 
  -8   0  22     4363.43     5117.61    311.62 o 
  -6   0  22      307.67      285.08    109.95 o 
  -4   0  22     5300.20     7547.26    529.04 o 
  -2   0  22      272.23      307.43    142.11 o 
   0   0  22        3.44      -17.59    116.78 o 
   2   0  22       46.77       12.66    127.34 o 
   4   0  22     7507.39     7132.19    528.34 o 
   6   0  22     6423.31     6176.61    375.32 o 
   8   0  22      332.43      695.18    169.58 o 
  10   0  22     2189.88     2166.11    384.12 o 
  12   0  22     2031.20     2140.21    416.13 o 
  14   0  22     4594.95     4449.65    379.40 o 
  16   0  22     2704.30     3105.30    519.19 o 
  18   0  22        0.16      218.79    294.77 o 
  20   0  22     1097.02      814.67    405.22 o 
 -25   1  22      323.38      587.48    198.20 o 
 -23   1  22     4493.07     3970.56    286.45 o 
 -21   1  22      201.78      110.40    128.12 o 
 -19   1  22     1115.39      920.56    158.14 o 
 -17   1  22      813.63      964.38    141.04 o 
 -15   1  22     4675.17     4952.81    225.97 o 
 -13   1  22       30.44       -6.65     89.24 o 
 -11   1  22       21.19      -93.67     62.45 o 
  -9   1  22     1108.05     1171.26    109.36 o 
  -7   1  22      393.15      549.54     84.29 o 
  -5   1  22      608.44      723.43    110.14 o 
  -3   1  22     7337.05     7268.26    438.85 o 
  -1   1  22     5948.47     5830.93    268.72 o 
   1   1  22      597.79      759.14    210.91 o 
   3   1  22      563.41      695.39    127.42 o 
   5   1  22     5948.99     6157.73    291.95 o 
   7   1  22     5973.09     5824.22    299.76 o 
   9   1  22     3265.06     3228.94    253.40 o 
  11   1  22      211.35       11.94    136.31 o 
  13   1  22       23.78       13.38    111.30 o 
  15   1  22      536.48      185.65    132.08 o 
  17   1  22       58.84      -35.66    182.75 o 
  19   1  22      565.96      482.00    235.65 o 
  21   1  22       69.19     -288.76    192.51 o 
 -24   2  22       14.83      132.57    173.91 o 
 -22   2  22       39.49     -110.19    160.57 o 
 -20   2  22     2034.85     2303.44    217.49 o 
 -18   2  22      165.09      128.12    100.53 o 
 -16   2  22     1556.23     1934.75    156.12 o 
 -14   2  22     1827.71     1978.45    149.72 o 
 -12   2  22     1488.54     1533.68    129.97 o 
 -10   2  22      943.44      769.85     98.91 o 
  -8   2  22     3720.67     3951.32    173.59 o 
  -6   2  22     1818.75     1905.61    149.57 o 
  -4   2  22     6160.93     5703.36    262.35 o 
  -2   2  22        3.98      115.11     76.97 o 
   0   2  22     1221.10     1535.11    137.22 o 
   2   2  22      267.84      509.96     97.75 o 
   4   2  22      255.69      293.39    102.25 o 
   6   2  22      371.22      443.30    127.44 o 
   8   2  22      353.33      392.04    106.42 o 
  10   2  22       80.06       28.97    115.05 o 
  12   2  22     2962.34     2924.40    249.61 o 
  14   2  22     1953.40     1595.60    253.92 o 
  16   2  22      281.05      378.31    168.86 o 
  18   2  22      358.18      -24.17    329.24 o 
  20   2  22     1360.34     1097.13    366.88 o 
 -23   3  22       49.38      149.95    214.00 o 
 -21   3  22       53.75      383.76    208.70 o 
 -19   3  22        0.01       31.39    137.11 o 
 -17   3  22      498.20      468.86    130.48 o 
 -15   3  22      541.70      512.10    146.25 o 
 -13   3  22      548.30      578.30    103.64 o 
 -11   3  22       14.86       27.94     90.53 o 
  -9   3  22       69.44       39.31     68.15 o 
  -7   3  22      433.46      482.82     91.80 o 
  -5   3  22      304.96      276.72     86.45 o 
  -3   3  22       83.27      111.32     72.86 o 
  -1   3  22        1.80      -29.23     63.07 o 
   1   3  22      375.03      458.99     88.08 o 
   3   3  22     3114.76     3453.76    168.20 o 
   5   3  22     7197.44     7402.23    276.13 o 
   7   3  22      463.14      657.28    109.61 o 
   9   3  22      798.44      682.86    151.61 o 
  11   3  22        0.00     -145.39    108.82 o 
  13   3  22      714.56      374.19    151.72 o 
  15   3  22       82.00      -98.52    155.17 o 
  17   3  22     3104.86     2744.57    351.90 o 
  19   3  22       70.77      208.43    205.81 o 
  21   3  22       11.83      171.97    236.40 o 
 -22   4  22       31.36     -136.23    188.04 o 
 -20   4  22      261.50      288.65    196.57 o 
 -18   4  22        8.23       36.14    277.18 o 
 -16   4  22     1042.52     1021.64    182.55 o 
 -14   4  22      308.49      485.29    145.41 o 
 -12   4  22     2977.16     3839.24    313.61 o 
 -10   4  22      490.72      454.95    184.44 o 
  -8   4  22     3019.88     2987.84    235.45 o 
  -6   4  22      372.52      481.34    125.95 o 
  -4   4  22     2037.61     2302.32    254.21 o 
  -2   4  22      245.57      171.69    131.82 o 
   0   4  22      480.58      484.12    197.33 o 
   2   4  22     3589.25     3228.78    325.02 o 
   4   4  22      795.10      751.91    367.58 o 
   6   4  22     6120.96     5811.10    429.08 o 
   8   4  22      388.17      125.25    153.05 o 
  10   4  22      158.15      282.71    141.47 o 
  12   4  22     3795.74     3741.57    281.24 o 
  14   4  22     1284.33     1057.85    192.66 o 
  16   4  22      168.84      -23.62    164.25 o 
  18   4  22       15.95      -95.01    193.38 o 
  20   4  22      411.85      221.12    220.20 o 
 -21   5  22        7.99      -25.65    198.23 o 
 -19   5  22      192.62       16.20    188.54 o 
 -17   5  22     1027.62     1733.70    225.90 o 
 -15   5  22      272.14      236.11    152.65 o 
 -13   5  22      274.13      205.62    134.84 o 
 -11   5  22     2107.32     2416.86    236.27 o 
  -9   5  22     1816.22     2022.84    217.00 o 
  -7   5  22      624.09      715.01    152.30 o 
  -5   5  22       84.41     -114.30    115.16 o 
  -3   5  22     1351.21     1155.73    207.03 o 
  -1   5  22     1895.73     2089.15    281.76 o 
   1   5  22      523.70      749.02    229.34 o 
   3   5  22     1453.39     1694.26    249.48 o 
   5   5  22     1015.61     1025.59    244.82 o 
   7   5  22     7976.19     9344.44    559.27 o 
   9   5  22      658.63      598.08    211.54 o 
  11   5  22       41.34     -195.42    161.30 o 
  13   5  22      145.62      150.05    196.63 o 
  15   5  22      173.05       36.73    190.79 o 
  17   5  22      105.55      192.76    328.54 o 
  19   5  22      192.35      266.63    370.75 o 
 -20   6  22      106.85      105.33    204.93 o 
 -18   6  22       40.32      -71.21    224.42 o 
 -16   6  22      271.96      272.65    243.33 o 
 -14   6  22      697.28      455.98    179.22 o 
 -12   6  22        0.29        3.91    122.36 o 
 -10   6  22     7722.17     8115.82    411.53 o 
  -8   6  22     1243.95     1303.09    191.58 o 
  -6   6  22      208.74      329.64    157.94 o 
  -4   6  22       21.46      -94.34    146.68 o 
  -2   6  22     1188.63     1488.08    244.36 o 
   0   6  22     2475.88     2303.11    280.80 o 
   2   6  22     1229.36      926.55    218.67 o 
   4   6  22     9672.22    10701.82    606.22 o 
   6   6  22      479.53      657.55    216.75 o 
   8   6  22      712.47     1443.44    516.38 o 
  10   6  22      145.29      632.80    229.32 o 
  12   6  22      772.18     1135.14    276.52 o 
  14   6  22       93.79      109.79    205.12 o 
  16   6  22       12.71       54.72    212.64 o 
  18   6  22      659.10      849.84    410.85 o 
 -19   7  22      378.35      221.16    221.84 o 
 -17   7  22        0.39     -162.04    183.50 o 
 -15   7  22     1803.52     1781.52    280.46 o 
 -13   7  22        5.84      -56.62    130.46 o 
 -11   7  22      141.81      195.73    145.84 o 
  -9   7  22      395.28      218.90    134.17 o 
  -7   7  22     2439.35     3383.89    337.92 o 
  -5   7  22     1382.49     1554.63    307.08 o 
  -3   7  22       94.47      242.83    154.35 o 
  -1   7  22      517.63      416.61    178.33 o 
   1   7  22      386.17      289.10    383.41 o 
   3   7  22       75.02      -16.92    153.65 o 
   5   7  22        3.60     -106.53    247.99 o 
   7   7  22     1205.20     1253.25    272.61 o 
   9   7  22      609.03      560.06    222.31 o 
  11   7  22     1632.64     2141.35    343.46 o 
  13   7  22      105.13      329.66    231.79 o 
  15   7  22       13.25      -53.38    223.24 o 
 -18   8  22     1008.59     1045.05    283.95 o 
 -16   8  22      342.81      341.38    262.62 o 
 -14   8  22      820.15      816.44    194.38 o 
 -12   8  22       12.44      -34.27    131.92 o 
 -10   8  22     1918.09     1450.13    221.76 o 
  -8   8  22      902.05     1204.12    324.32 o 
  -6   8  22       27.75      183.85    163.37 o 
  -4   8  22     1385.60     1253.62    251.28 o 
  -2   8  22      435.58      335.72    189.78 o 
   0   8  22      125.12     -150.61    166.03 o 
   2   8  22      687.64      658.63    220.56 o 
   4   8  22      487.50       75.30    192.76 o 
   6   8  22        9.13      120.74    181.55 o 
   8   8  22      842.00      554.38    225.66 o 
  10   8  22      344.58      663.51    325.73 o 
  12   8  22       29.98      103.38    211.10 o 
  14   8  22      784.44     1078.21    307.42 o 
 -15   9  22       25.31      202.91    159.88 o 
 -13   9  22      609.99      622.33    191.53 o 
 -11   9  22       96.18      154.78    151.50 o 
  -9   9  22       68.85       46.58    172.86 o 
  -7   9  22      839.91      298.38    255.37 o 
  -5   9  22      827.32     1550.60    328.19 o 
  -3   9  22      545.72      606.01    281.05 o 
  -1   9  22      443.18      339.97    204.37 o 
   1   9  22      545.56      390.58    210.88 o 
   3   9  22     1462.50     1499.19    480.50 o 
   5   9  22       10.84        5.20    187.27 o 
   7   9  22      345.29      148.00    213.41 o 
   9   9  22      118.73      239.24    228.82 o 
  11   9  22        0.07     -131.57    230.40 o 
 -10  10  22      284.72      311.39    206.03 o 
  -8  10  22        3.76      266.46    192.53 o 
  -6  10  22       30.86       27.72    174.69 o 
  -4  10  22       62.92      -58.86    169.10 o 
  -2  10  22      330.41      267.15    377.08 o 
   0  10  22      188.72      392.22    219.58 o 
   2  10  22      253.16      397.39    217.54 o 
   4  10  22      957.28     1352.08    293.28 o 
   6  10  22      315.83      689.51    259.95 o 
   8  10  22      426.31      418.44    296.88 o 
  -3  11  22        0.80      127.19    198.48 o 
  -1  11  22     1430.78     1249.86    440.40 o 
 -23   1  23     1197.74     1563.67    205.02 o 
 -21   1  23      160.46       -0.45    125.79 o 
 -19   1  23     1654.66     1599.75    313.46 o 
 -17   1  23     3499.84     3883.88    310.02 o 
 -15   1  23      775.11      832.37    119.97 o 
 -13   1  23     1157.48     1090.17    121.71 o 
 -11   1  23        6.36      -72.08     70.90 o 
  -9   1  23        6.81        7.83     66.95 o 
  -7   1  23     1131.04     1265.93    110.15 o 
  -5   1  23      339.13      287.92     91.88 o 
  -3   1  23     1895.17     2082.90    161.73 o 
  -1   1  23       19.12       48.25    139.85 o 
   1   1  23        9.73       23.30     81.96 o 
   3   1  23       41.70      -15.71     81.10 o 
   5   1  23     8037.60     8115.97    354.64 o 
   7   1  23     1635.29     1649.65    171.44 o 
   9   1  23     2336.91     2544.44    214.41 o 
  11   1  23     1332.82     1328.36    165.93 o 
  13   1  23     4875.48     5298.95    294.28 o 
  15   1  23       39.74      185.46    132.93 o 
  17   1  23      269.64        8.06    199.45 o 
  19   1  23     2210.15     1993.19    339.86 o 
  21   1  23      108.47     -201.57    205.80 o 
 -24   2  23       62.86      -27.44    161.53 o 
 -22   2  23       77.16       70.06    155.11 o 
 -20   2  23     4385.05     4699.72    284.60 o 
 -18   2  23     1045.79     1030.35    135.71 o 
 -16   2  23      202.57      259.47    101.81 o 
 -14   2  23       66.93     -117.65     78.43 o 
 -12   2  23       22.52     -109.58     73.05 o 
 -10   2  23     1417.39     1361.94    122.55 o 
  -8   2  23       22.07      -49.70     62.66 o 
  -6   2  23     4110.58     3976.39    314.28 o 
  -4   2  23      476.68      471.80    100.43 o 
  -2   2  23        0.54       65.33     72.42 o 
   0   2  23        5.46      150.84     78.34 o 
   2   2  23     2246.48     2236.82    172.47 o 
   4   2  23      417.12      505.41    144.66 o 
   6   2  23       21.29     -133.17     92.74 o 
   8   2  23     8379.79     8021.55    333.40 o 
  10   2  23     2023.05     2012.97    215.26 o 
  12   2  23     2127.37     2084.36    226.99 o 
  14   2  23       57.36     -134.89    151.26 o 
  16   2  23      178.07       29.88    187.28 o 
  18   2  23       70.50      -85.90    315.17 o 
  20   2  23      472.19      495.91    255.03 o 
 -23   3  23       38.04     -208.56    195.50 o 
 -21   3  23        5.00      119.82    201.21 o 
 -19   3  23     1910.47     1374.96    472.76 o 
 -17   3  23      830.42      932.63    149.00 o 
 -15   3  23      326.53      161.89    113.63 o 
 -13   3  23     3193.58     3330.37    213.06 o 
 -11   3  23       14.88      -68.88     81.68 o 
  -9   3  23     3619.39     3370.23    193.64 o 
  -7   3  23      598.45      597.48    101.99 o 
  -5   3  23      187.28       53.92     78.46 o 
  -3   3  23     2433.78     2631.55    171.78 o 
  -1   3  23     3713.80     4192.30    322.23 o 
   1   3  23     2388.38     2041.52    400.65 o 
   3   3  23       46.80      131.88     89.85 o 
   5   3  23      456.26      353.14    134.32 o 
   7   3  23     2788.32     3045.50    232.28 o 
   9   3  23     5539.17     5131.08    312.82 o 
  11   3  23        3.84      104.33    126.42 o 
  13   3  23      210.04      421.46    156.63 o 
  15   3  23       15.02       76.24    171.01 o 
  17   3  23      514.96      323.31    212.78 o 
  19   3  23      194.42      390.15    229.00 o 
 -22   4  23      188.21       -8.28    192.42 o 
 -20   4  23      404.62      463.64    551.90 o 
 -18   4  23     1067.45     1320.18    598.69 o 
 -16   4  23       77.50      151.18    136.99 o 
 -14   4  23     1469.75     1325.23    198.20 o 
 -12   4  23     5028.76     5146.31    321.21 o 
 -10   4  23       61.77     -160.25    106.83 o 
  -8   4  23        1.63      -24.14    105.20 o 
  -6   4  23     3955.68     3890.50    263.82 o 
  -4   4  23       22.89      -53.77    112.19 o 
  -2   4  23     1765.10     1684.90    669.74 o 
   0   4  23      728.08      856.79    188.15 o 
   2   4  23        0.88     -101.56    243.77 o 
   4   4  23    20760.13    22066.97    985.51 o 
   6   4  23     1163.82     1404.37    249.37 o 
   8   4  23       20.02       44.38    161.91 o 
  10   4  23        2.40     -196.95    156.78 o 
  12   4  23       99.67      154.23    179.15 o 
  14   4  23      529.93      478.04    164.59 o 
  16   4  23       33.51      125.02    151.31 o 
  18   4  23      219.56       60.21    207.21 o 
 -21   5  23      154.88      191.91    209.02 o 
 -19   5  23        9.63     -120.41    244.12 o 
 -17   5  23        1.26      106.37    141.17 o 
 -15   5  23     1617.78     1444.12    204.19 o 
 -13   5  23       40.16       33.81    140.13 o 
 -11   5  23     4245.62     4422.27    304.21 o 
  -9   5  23     1339.48     1087.05    177.81 o 
  -7   5  23     2346.88     2083.46    215.69 o 
  -5   5  23       34.25       10.06    126.51 o 
  -3   5  23       22.09       83.41    129.70 o 
  -1   5  23     5455.62     4851.31    375.18 o 
   1   5  23     1311.92     1628.30    248.69 o 
   3   5  23     5201.79     4840.60    389.63 o 
   5   5  23    16139.27    15636.04   1598.02 o 
   7   5  23    10757.94    11062.84    626.39 o 
   9   5  23      900.80     1262.75    264.97 o 
  11   5  23     1364.59     1640.74    420.70 o 
  13   5  23       15.01      -91.19    175.99 o 
  15   5  23       98.10      -41.56    191.39 o 
  17   5  23      294.02      -15.48    284.92 o 
 -20   6  23       46.78      361.85    237.33 o 
 -18   6  23      438.78      562.39    235.81 o 
 -16   6  23        0.48      -77.59    133.13 o 
 -14   6  23      171.98      136.20    139.76 o 
 -12   6  23      794.82      758.06    175.86 o 
 -10   6  23     1505.25     2054.14    309.39 o 
  -8   6  23     2271.50     2133.62    227.87 o 
  -6   6  23      176.85      228.32    148.99 o 
  -4   6  23      343.87      208.17    166.64 o 
  -2   6  23      204.44       87.83    143.73 o 
   0   6  23      256.32      189.27    166.32 o 
   2   6  23     1961.17     1854.46    271.32 o 
   4   6  23     1843.97     1921.86    282.66 o 
   6   6  23      569.42      747.02    223.16 o 
   8   6  23      789.97      697.80    225.82 o 
  10   6  23       34.67      194.70    192.51 o 
  12   6  23      797.60      503.67    230.81 o 
  14   6  23     1044.12      378.64    330.65 o 
  16   6  23      919.34      768.76    286.51 o 
 -19   7  23      294.93      361.51    222.32 o 
 -17   7  23       56.43      236.27    218.36 o 
 -15   7  23       35.48     -113.80    138.58 o 
 -13   7  23       11.82      128.23    144.17 o 
 -11   7  23     2775.01     3248.98    287.20 o 
  -9   7  23      245.00       -3.13    212.65 o 
  -7   7  23     1212.36     1561.25    256.14 o 
  -5   7  23     1428.48     1648.43    261.02 o 
  -3   7  23       23.42       34.66    148.35 o 
  -1   7  23     2064.61     2148.21    298.70 o 
   1   7  23      730.59      586.60    199.33 o 
   3   7  23      220.77      476.11    254.32 o 
   5   7  23      428.89      242.13    565.27 o 
   7   7  23     1325.06     1212.97    387.28 o 
   9   7  23     1278.67     1335.87    329.24 o 
  11   7  23     9025.70    10271.38    665.34 o 
  13   7  23      321.67       88.89    228.64 o 
  15   7  23      413.14      558.96    265.89 o 
 -16   8  23      438.69      469.94    286.37 o 
 -14   8  23        0.50     -160.86    134.62 o 
 -12   8  23      169.98       87.40    145.31 o 
 -10   8  23       45.29       49.15    139.90 o 
  -8   8  23     1020.44     1141.12    250.45 o 
  -6   8  23        8.79      278.74    172.06 o 
  -4   8  23     6340.60     5628.62    448.47 o 
  -2   8  23     1424.11     1429.53    266.13 o 
   0   8  23      101.89       77.48    172.08 o 
   2   8  23       23.41      209.49    181.62 o 
   4   8  23      111.80      -32.22    178.34 o 
   6   8  23       10.44      -40.73    181.56 o 
   8   8  23        1.51      -78.39    295.47 o 
  10   8  23      180.76      276.94    226.50 o 
  12   8  23     1782.56     2599.85    396.79 o 
 -13   9  23      825.08      965.12    207.44 o 
 -11   9  23        0.12      158.18    154.15 o 
  -9   9  23       34.54      183.81    187.88 o 
  -7   9  23      282.91      436.23    209.22 o 
  -5   9  23      201.24     -215.13    152.02 o 
  -3   9  23      121.08       16.30    175.91 o 
  -1   9  23     1089.05      812.19    237.71 o 
   1   9  23     1319.45     1008.49    258.89 o 
   3   9  23       67.17      392.61    210.35 o 
   5   9  23       95.89      106.17    206.76 o 
   7   9  23        8.43      196.10    213.07 o 
   9   9  23       59.02     -123.42    212.15 o 
 -10  10  23       71.68      291.54    206.26 o 
  -8  10  23      296.51       44.27    280.00 o 
  -6  10  23       79.44      -19.71    172.13 o 
  -4  10  23     1006.79      947.55    613.46 o 
  -2  10  23      160.47      191.84    195.25 o 
   0  10  23      235.07      481.98    226.33 o 
   2  10  23     2425.95     1889.10    333.29 o 
   4  10  23     1169.59     1395.23    307.62 o 
   6  10  23     2516.22     3673.75    449.49 o 
 -24   0  24      268.36      142.90    217.63 o 
 -22   0  24       26.79       50.93    230.75 o 
 -20   0  24     2068.17     1773.92    285.16 o 
 -18   0  24     2565.86     2439.49    300.23 o 
 -16   0  24     3712.01     3868.40    271.63 o 
 -14   0  24    11339.04    13125.44    640.37 o 
 -12   0  24      501.22      243.47    140.30 o 
 -10   0  24      118.05       25.57    120.36 o 
  -8   0  24     2700.95     3164.95    254.02 o 
  -6   0  24     1062.01      552.96    192.06 o 
  -4   0  24    19631.89    17269.08   1010.94 o 
  -2   0  24     2861.06     3633.63    352.46 o 
   0   0  24      470.08      706.32    182.91 o 
   2   0  24     1046.88     1214.26    223.72 o 
   4   0  24       27.36      334.87    180.80 o 
   6   0  24      292.33       91.55    132.42 o 
   8   0  24        5.92       -9.17    132.18 o 
  10   0  24      273.82      -48.10    253.62 o 
  12   0  24     1693.34     1874.42    677.48 o 
  14   0  24        5.35     -100.43    165.47 o 
  16   0  24     1668.60      679.59    315.88 o 
  18   0  24      436.34      380.60    325.02 o 
  20   0  24     2032.99     1621.59    459.39 o 
 -23   1  24      609.16      981.24    262.08 o 
 -21   1  24     1222.53     1229.60    184.39 o 
 -19   1  24     3124.47     2829.36    227.09 o 
 -17   1  24      245.33      218.45     99.94 o 
 -15   1  24       57.34      125.31     98.41 o 
 -13   1  24      247.95      126.36     87.17 o 
 -11   1  24      119.41      169.04     83.21 o 
  -9   1  24        0.24      -96.41     64.27 o 
  -7   1  24      135.79      101.79     71.08 o 
  -5   1  24       20.89       17.16     78.00 o 
  -3   1  24     1329.07     1628.21    152.44 o 
  -1   1  24      153.63        4.25    145.76 o 
   1   1  24     3730.27     3766.49    223.38 o 
   3   1  24        9.54      -63.77     84.52 o 
   5   1  24     1819.39     1924.22    180.66 o 
   7   1  24     1205.81     1336.80    167.82 o 
   9   1  24     7174.26     7255.68    315.67 o 
  11   1  24      685.96     1087.99    138.42 o 
  13   1  24     2036.85     1862.93    192.97 o 
  15   1  24      170.43       68.30    129.35 o 
  17   1  24      495.23      653.23    243.09 o 
  19   1  24       25.55      745.82    257.13 o 
 -24   2  24     1049.17     1345.91    380.74 o 
 -22   2  24       17.61      197.59    141.29 o 
 -20   2  24      390.79      420.02    142.63 o 
 -18   2  24      269.25      164.68    106.65 o 
 -16   2  24      150.21      190.57     98.88 o 
 -14   2  24      406.67      231.67     93.08 o 
 -12   2  24      881.43      865.71    146.51 o 
 -10   2  24        3.09      -91.38     72.59 o 
  -8   2  24      497.79      591.68     92.25 o 
  -6   2  24      239.56      362.32    100.16 o 
  -4   2  24     3802.84     3847.68    218.72 o 
  -2   2  24     1812.98     2014.08    162.77 o 
   0   2  24      870.04      919.60    125.34 o 
   2   2  24      842.89     1038.97    129.54 o 
   4   2  24     1287.12     1480.95    212.10 o 
   6   2  24     9082.33     9167.83    394.56 o 
   8   2  24     1280.69     1321.22    175.58 o 
  10   2  24       38.22       81.01    104.25 o 
  12   2  24     1064.89      802.63    175.09 o 
  14   2  24     1256.38     1145.38    206.03 o 
  16   2  24        8.62       34.08    188.13 o 
  18   2  24      658.78      696.70    255.22 o 
  20   2  24       64.33       -2.50    211.06 o 
 -23   3  24     2231.01     1833.06    346.12 o 
 -21   3  24       37.26      229.89    207.42 o 
 -19   3  24      693.83     1081.62    257.55 o 
 -17   3  24     2612.39     2392.12    205.68 o 
 -15   3  24      241.40       99.28    110.40 o 
 -13   3  24       20.98       49.48     97.84 o 
 -11   3  24        0.47       57.94     93.19 o 
  -9   3  24     1375.14     1715.07    150.99 o 
  -7   3  24     3882.89     3788.48    201.05 o 
  -5   3  24     1193.94     1217.91    202.53 o 
  -3   3  24      545.40     1111.18    211.05 o 
  -1   3  24      270.95      512.39    156.15 o 
   1   3  24      158.56      368.52    253.97 o 
   3   3  24      180.20      530.62    119.61 o 
   5   3  24        0.62     -109.27    101.00 o 
   7   3  24    10685.53     9982.37    438.35 o 
   9   3  24       55.00      159.65    188.38 o 
  11   3  24      143.52      126.67    147.74 o 
  13   3  24      255.82       76.16    137.93 o 
  15   3  24     1455.15     1131.00    209.98 o 
  17   3  24        1.19     -255.03    174.95 o 
  19   3  24      566.27      299.88    233.70 o 
 -22   4  24      852.65      571.42    241.45 o 
 -20   4  24      367.10      258.21    222.06 o 
 -18   4  24      411.52      643.76    238.52 o 
 -16   4  24      260.72      239.54    145.41 o 
 -14   4  24     1818.85     1350.05    246.08 o 
 -12   4  24      630.86      921.69    172.59 o 
 -10   4  24      385.06      293.52    140.08 o 
  -8   4  24       84.23       76.25    117.76 o 
  -6   4  24      965.56     1473.90    416.48 o 
  -4   4  24      608.26      757.62    179.90 o 
  -2   4  24     3953.38     3477.02    328.19 o 
   0   4  24       37.11      191.79    144.18 o 
   2   4  24      677.10      683.06    186.80 o 
   4   4  24     4001.90     3894.70    349.45 o 
   6   4  24      131.77       85.71    184.67 o 
   8   4  24     2245.74     2545.64    319.10 o 
  10   4  24      355.07      731.17    223.79 o 
  12   4  24      636.63      667.83    266.28 o 
  14   4  24       75.85       99.38    490.70 o 
  16   4  24      148.78      225.00    212.48 o 
  18   4  24       13.87      350.75    240.59 o 
 -21   5  24      803.74      995.57    607.13 o 
 -19   5  24        1.88     -260.16    173.44 o 
 -17   5  24      324.81      220.98    149.65 o 
 -15   5  24      154.79      236.21    145.74 o 
 -13   5  24        0.09        1.33    147.43 o 
 -11   5  24     4507.51     5171.03    496.51 o 
  -9   5  24      340.91      114.36    125.11 o 
  -7   5  24     2724.27     2855.37    343.70 o 
  -5   5  24     1548.21     1341.07    242.01 o 
  -3   5  24       48.61     -128.10    205.43 o 
  -1   5  24     3312.28     3772.46    606.07 o 
   1   5  24    15476.00    14092.56    924.06 o 
   3   5  24     3468.57     3422.53    341.40 o 
   5   5  24     2741.83     2646.60    315.68 o 
   7   5  24     2965.42     2930.05    343.49 o 
   9   5  24       62.67      242.48    182.28 o 
  11   5  24      182.45      138.22    196.13 o 
  13   5  24      158.75      480.42    258.54 o 
  15   5  24      978.81     1217.40    798.48 o 
  17   5  24      184.55       97.08    319.39 o 
 -20   6  24       31.51      223.59    364.77 o 
 -18   6  24       35.86       -0.96    188.29 o 
 -16   6  24     1302.40     1568.63    233.26 o 
 -14   6  24       50.07      115.91    143.10 o 
 -12   6  24       66.73      166.19    137.69 o 
 -10   6  24     1161.05     1359.77    203.72 o 
  -8   6  24      812.12      978.01    173.55 o 
  -6   6  24      720.82        5.95    258.54 o 
  -4   6  24      761.84      344.83    166.43 o 
  -2   6  24     4620.24     4432.24    373.77 o 
   0   6  24     3184.85     3324.08    334.24 o 
   2   6  24      139.54      200.04    165.55 o 
   4   6  24     1222.26     1689.41    272.19 o 
   6   6  24      410.65      256.38    187.71 o 
   8   6  24      491.72      889.41    332.41 o 
  10   6  24       34.58       -9.45    176.99 o 
  12   6  24     1445.40     1379.97    290.01 o 
  14   6  24        2.63      -56.78    215.46 o 
  16   6  24       21.36     -152.21    207.84 o 
 -17   7  24        2.94      -67.21    187.25 o 
 -15   7  24      425.04      492.23    172.71 o 
 -13   7  24      473.21      606.09    180.12 o 
 -11   7  24        3.84       23.99    134.14 o 
  -9   7  24        0.70      -18.52    121.71 o 
  -7   7  24        1.69      127.04    151.83 o 
  -5   7  24      457.03      266.13    166.03 o 
  -3   7  24       42.57      -82.84    211.40 o 
  -1   7  24     5241.80     5101.41    419.21 o 
   1   7  24     2828.24     2895.97    336.53 o 
   3   7  24     3176.83     1734.48    287.76 o 
   5   7  24      932.39     1019.54    254.27 o 
   7   7  24       75.51      -45.73    254.67 o 
   9   7  24     2292.92     3526.51    416.45 o 
  11   7  24     1646.33     1648.58    318.57 o 
  13   7  24       16.73      -26.27    207.22 o 
  15   7  24      100.01      308.22    245.09 o 
 -16   8  24      616.88      506.84    190.19 o 
 -14   8  24       30.47      -53.54    148.70 o 
 -12   8  24      234.10      351.91    177.39 o 
 -10   8  24      169.75      296.20    263.98 o 
  -8   8  24     2835.19     3066.40    352.45 o 
  -6   8  24     1004.49      919.06    420.35 o 
  -4   8  24      886.20     1328.52    385.17 o 
  -2   8  24        4.08      124.62    174.79 o 
   0   8  24     1865.66     1965.85    309.06 o 
   2   8  24        0.01     -113.83    162.79 o 
   4   8  24        2.77      -61.17    172.06 o 
   6   8  24      594.74      370.82    300.40 o 
   8   8  24       24.28      296.08    233.21 o 
  10   8  24      169.24       93.18    223.26 o 
  12   8  24      189.52      -53.64    220.36 o 
 -13   9  24      264.25      149.35    205.73 o 
 -11   9  24      966.76     1150.46    227.72 o 
  -9   9  24       99.12      -52.27    176.74 o 
  -7   9  24      323.05      -45.61    176.63 o 
  -5   9  24       12.46       24.35    180.04 o 
  -3   9  24      182.00      276.26    202.69 o 
  -1   9  24      123.66     -238.02    158.68 o 
   1   9  24       94.83      250.65    288.44 o 
   3   9  24     1793.12     2009.38    331.97 o 
   5   9  24       85.90      193.91    210.57 o 
   7   9  24      237.06       15.43    215.78 o 
   9   9  24        2.37     -153.00    205.64 o 
  -8  10  24        2.56     -273.18    187.49 o 
  -6  10  24     1030.09      732.59    334.87 o 
  -4  10  24      449.42      175.27    443.21 o 
  -2  10  24      177.47       49.60    188.33 o 
   0  10  24      880.04      728.82    251.35 o 
   2  10  24     1455.31     1506.41    317.54 o 
   4  10  24        5.44       88.87    210.86 o 
 -23   1  25       33.30       71.26    141.00 o 
 -21   1  25      558.67      342.67    142.97 o 
 -19   1  25      753.28      767.09    156.74 o 
 -17   1  25     1429.83     1099.42    141.98 o 
 -15   1  25      238.69      159.15     94.81 o 
 -13   1  25      125.56       44.25    103.41 o 
 -11   1  25     1779.51     1664.11    136.22 o 
  -9   1  25      842.06      889.78    107.44 o 
  -7   1  25      748.68      708.59    111.23 o 
  -5   1  25     5265.47     5631.37    279.37 o 
  -3   1  25     4773.84     5313.24    266.51 o 
  -1   1  25     2645.92     2508.11    185.99 o 
   1   1  25       74.29       87.03     92.58 o 
   3   1  25       44.75      -87.86     80.17 o 
   5   1  25      486.78      361.09    275.47 o 
   7   1  25     5158.37     5912.82    449.33 o 
   9   1  25      148.99      307.44    116.76 o 
  11   1  25     3136.88     2299.30    193.00 o 
  13   1  25      551.97      474.38    130.05 o 
  15   1  25      892.11      902.43    164.99 o 
  17   1  25        0.00       55.96    187.61 o 
  19   1  25      624.48      842.40    292.31 o 
 -22   2  25     1974.06     1996.19    265.73 o 
 -20   2  25       20.34      -95.79    117.59 o 
 -18   2  25      115.43      105.32    103.68 o 
 -16   2  25      708.70      643.39    121.31 o 
 -14   2  25      696.41      526.23    109.68 o 
 -12   2  25      246.50      130.81     85.81 o 
 -10   2  25       30.13      -10.56     74.36 o 
  -8   2  25      119.51       27.95     74.13 o 
  -6   2  25     2303.16     2562.67    190.76 o 
  -4   2  25       30.44       77.47     89.52 o 
  -2   2  25      159.60      207.02     88.76 o 
   0   2  25        0.52      -99.11     79.16 o 
   2   2  25     1517.09     1968.23    167.91 o 
   4   2  25      144.52        6.87     97.73 o 
   6   2  25      944.47     1175.09    161.86 o 
   8   2  25    15095.33    16590.24    536.93 o 
  10   2  25       12.55     -111.65    119.92 o 
  12   2  25      139.85      234.66    146.10 o 
  14   2  25      511.14      485.30    140.65 o 
  16   2  25       44.23       63.05    189.81 o 
  18   2  25       37.24     -180.16    194.61 o 
 -23   3  25     1272.51      906.01    266.57 o 
 -21   3  25       16.02     -136.91    186.51 o 
 -19   3  25     1618.09     1552.32    284.65 o 
 -17   3  25       11.64      110.98    118.12 o 
 -15   3  25      515.36      667.76    136.43 o 
 -13   3  25     4234.46     3454.10    218.78 o 
 -11   3  25      194.32      296.72    106.30 o 
  -9   3  25      162.82      106.90     91.67 o 
  -7   3  25      791.61      754.52    185.80 o 
  -5   3  25       10.50      -39.26    121.46 o 
  -3   3  25     6994.79     6387.76    409.86 o 
  -1   3  25     3572.18     3394.72    306.97 o 
   1   3  25    11127.13    10716.54    569.12 o 
   3   3  25      133.80      136.41    147.50 o 
   5   3  25     1954.34     2132.45    280.42 o 
   7   3  25      439.87      532.72    145.72 o 
   9   3  25     3856.33     4682.03    503.13 o 
  11   3  25       46.19      -88.36    121.37 o 
  13   3  25      825.66      811.73    230.85 o 
  15   3  25      144.88      169.17    161.45 o 
  17   3  25       59.79     -174.45    151.82 o 
  19   3  25      428.20      536.05    252.48 o 
 -22   4  25        7.80     -163.71    197.34 o 
 -20   4  25        3.21       77.37    192.85 o 
 -18   4  25      279.17      160.79    196.45 o 
 -16   4  25       23.86     -106.78    171.26 o 
 -14   4  25     1967.59     2279.42    241.18 o 
 -12   4  25     5851.02     6184.45    444.70 o 
 -10   4  25     7808.55     7281.56    383.08 o 
  -8   4  25     1913.43     2261.52    226.46 o 
  -6   4  25        3.50      -23.40    132.57 o 
  -4   4  25      935.71      961.08    219.14 o 
  -2   4  25     1207.53     1555.88    258.19 o 
   0   4  25     1356.21      728.28    194.79 o 
   2   4  25    10099.83     9127.77    527.40 o 
   4   4  25       22.65      156.80    225.12 o 
   6   4  25     2565.83     2689.45    327.80 o 
   8   4  25        1.95     -122.15    157.23 o 
  10   4  25     2777.03     3309.58    360.90 o 
  12   4  25      466.18      211.75    225.83 o 
  14   4  25       70.30      -86.21    196.43 o 
  16   4  25       23.87      228.50    223.32 o 
  18   4  25      113.58      454.05    603.61 o 
 -21   5  25      157.91      210.00    226.87 o 
 -19   5  25      248.15      302.24    380.25 o 
 -17   5  25      963.95     1177.89    316.00 o 
 -15   5  25       17.46       63.17    138.61 o 
 -13   5  25     1870.59     1796.92    223.18 o 
 -11   5  25      967.30     1656.87    215.95 o 
  -9   5  25     1320.66     1450.62    203.49 o 
  -7   5  25       62.43     -114.43    132.14 o 
  -5   5  25       68.85      214.52    155.66 o 
  -3   5  25     4599.69     4505.51    372.53 o 
  -1   5  25      774.25      653.93    198.94 o 
   1   5  25      233.39      343.27    182.89 o 
   3   5  25     9823.65     9462.97    563.75 o 
   5   5  25      535.32     1110.84    245.90 o 
   7   5  25      464.33      286.76    239.90 o 
   9   5  25     1767.88     1897.13    312.30 o 
  11   5  25     2085.02     2118.99    330.88 o 
  13   5  25     1292.22     2263.69    349.22 o 
  15   5  25       19.87      185.53    207.65 o 
  17   5  25     1569.91      993.36    412.96 o 
 -18   6  25      354.78      239.13    220.55 o 
 -16   6  25        2.22     -151.64    137.45 o 
 -14   6  25       46.25      -99.06    128.26 o 
 -12   6  25      607.87      598.17    166.84 o 
 -10   6  25      659.15      401.60    314.25 o 
  -8   6  25        7.53       75.44    128.64 o 
  -6   6  25       49.95       36.30    150.34 o 
  -4   6  25      409.45      577.33    360.90 o 
  -2   6  25      246.32      275.82    284.92 o 
   0   6  25      462.48     1146.42    231.08 o 
   2   6  25     1128.86     1449.65    265.33 o 
   4   6  25    12503.00    11570.97    657.91 o 
   6   6  25      171.47      177.01    181.21 o 
   8   6  25       51.22       66.86    194.80 o 
  10   6  25      327.22      103.44    196.79 o 
  12   6  25        1.12      225.75    217.94 o 
  14   6  25       28.15     -274.49    182.99 o 
 -17   7  25        9.19     -117.68    188.96 o 
 -15   7  25      619.83      285.86    162.62 o 
 -13   7  25     1371.10     1128.69    204.16 o 
 -11   7  25      376.09      204.66    177.11 o 
  -9   7  25       18.88       79.97    133.89 o 
  -7   7  25     1122.47      670.90    207.57 o 
  -5   7  25      762.05      679.62    215.13 o 
  -3   7  25       10.80     -182.31    139.80 o 
  -1   7  25        9.19      180.15    176.46 o 
   1   7  25     3298.34     3304.33    485.07 o 
   3   7  25      818.27     1367.97    269.69 o 
   5   7  25       84.67       53.79    179.33 o 
   7   7  25     1090.51     1043.43    266.02 o 
   9   7  25     1004.03      725.09    251.51 o 
  11   7  25      296.62      226.87    237.24 o 
  13   7  25      255.68      682.45    274.82 o 
 -14   8  25      218.46       20.38    152.54 o 
 -12   8  25      103.45       52.80    146.13 o 
 -10   8  25       83.92       55.10    145.48 o 
  -8   8  25      314.50       29.49    167.14 o 
  -6   8  25      270.16      554.74    255.73 o 
  -4   8  25      163.40       93.41    258.89 o 
  -2   8  25     1427.94      857.77    235.96 o 
   0   8  25     1157.80     1126.81    256.67 o 
   2   8  25      118.15      139.02    185.85 o 
   4   8  25      110.57      336.51    193.96 o 
   6   8  25       58.59      -18.88    175.31 o 
   8   8  25      266.16      472.82    260.30 o 
  10   8  25     3064.35     3223.39    436.25 o 
 -11   9  25      192.85      154.86    168.98 o 
  -9   9  25      307.74      307.25    253.62 o 
  -7   9  25      836.94      717.97    237.75 o 
  -5   9  25       54.74      110.90    282.81 o 
  -3   9  25      792.98      970.52    340.50 o 
  -1   9  25      133.90      322.83    246.93 o 
   1   9  25      305.54      423.07    221.37 o 
   3   9  25        2.57      112.93    201.60 o 
   5   9  25        5.89     -172.37    323.26 o 
   7   9  25       75.89      301.15    230.23 o 
  -6  10  25        8.83       75.02    185.50 o 
  -4  10  25     1959.57     1708.12    323.53 o 
  -2  10  25      289.07      405.78    221.58 o 
   0  10  25        9.94      -40.96    365.83 o 
   2  10  25      261.43      128.72    211.57 o 
 -22   0  26       86.45     -198.32    164.87 o 
 -20   0  26      735.36      801.40    334.87 o 
 -18   0  26     1664.98     1809.92    304.39 o 
 -16   0  26      149.60      305.81    138.39 o 
 -14   0  26     5901.01     6170.74    413.13 o 
 -12   0  26     1148.05      974.58    190.11 o 
 -10   0  26     3359.44     4365.17    316.88 o 
  -8   0  26     4342.15     4636.68    689.09 o 
  -6   0  26     8506.84     9713.37    667.63 o 
  -4   0  26        8.04     -140.70    118.89 o 
  -2   0  26      352.57      214.57    154.77 o 
   0   0  26      237.21      337.69    169.55 o 
   2   0  26      286.21      204.02    168.84 o 
   4   0  26       22.58       72.55    129.55 o 
   6   0  26     4786.95     4792.19    365.00 o 
   8   0  26     2166.90     2292.55    273.33 o 
  10   0  26     7949.85     8158.00    503.60 o 
  12   0  26     4320.94     3888.36    299.86 o 
  14   0  26        2.67       52.16    143.70 o 
  16   0  26      151.06      778.79    360.90 o 
  18   0  26     1501.32     1513.96    463.61 o 
 -23   1  26        4.09     -158.24    122.69 o 
 -21   1  26      335.52      253.22    149.38 o 
 -19   1  26      183.22       53.48    177.09 o 
 -17   1  26      475.48      459.77    118.34 o 
 -15   1  26     2505.78     2996.40    190.80 o 
 -13   1  26      256.47      214.80     94.66 o 
 -11   1  26      118.10       86.60     84.33 o 
  -9   1  26       45.13      166.29     80.98 o 
  -7   1  26      226.89      109.45     99.92 o 
  -5   1  26     4973.96     4551.67    256.98 o 
  -3   1  26      991.15     1408.98    187.91 o 
  -1   1  26     2381.76     2505.99    193.20 o 
   1   1  26      942.13      706.54    123.98 o 
   3   1  26     1164.73     1231.48    180.99 o 
   5   1  26     5112.79     5200.17    288.61 o 
   7   1  26     1612.11     1606.36    190.95 o 
   9   1  26     6403.48     6685.68    310.96 o 
  11   1  26     1002.50     1007.97    145.13 o 
  13   1  26      387.60      343.57    112.30 o 
  15   1  26        4.82      125.98    117.46 o 
  17   1  26        0.01       -3.64    375.67 o 
  19   1  26       50.67      183.69    229.77 o 
 -22   2  26     2190.98     2331.36    279.18 o 
 -20   2  26        6.30      -56.31    136.32 o 
 -18   2  26       32.12       54.41    117.21 o 
 -16   2  26      342.76      139.98    151.29 o 
 -14   2  26      142.04      130.56     96.27 o 
 -12   2  26      131.26      197.49     91.01 o 
 -10   2  26      289.06      226.42     88.44 o 
  -8   2  26       45.20      -11.14     83.20 o 
  -6   2  26     4480.58     4394.39    253.46 o 
  -4   2  26       80.01       77.59     88.81 o 
  -2   2  26     1729.20     1988.12    168.47 o 
   0   2  26       12.09       69.26    102.22 o 
   2   2  26      704.50     1268.47    215.56 o 
   4   2  26      476.12      276.53    218.44 o 
   6   2  26     1747.95     1962.78    268.42 o 
   8   2  26     3569.59     3728.09    356.72 o 
  10   2  26     2043.90     2382.35    240.32 o 
  12   2  26     1777.94     2225.45    243.14 o 
  14   2  26     1419.65     1813.27    204.25 o 
  16   2  26       91.54      234.55    223.79 o 
  18   2  26      297.66      279.56    235.44 o 
 -21   3  26      444.31       91.19    276.83 o 
 -19   3  26      441.39      519.58    228.37 o 
 -17   3  26       68.91      178.27    123.10 o 
 -15   3  26     5205.09     4978.27    272.67 o 
 -13   3  26      225.54      110.79    102.51 o 
 -11   3  26       37.01       -2.70    130.20 o 
  -9   3  26     1938.70     2326.33    222.53 o 
  -7   3  26      466.13      753.17    179.74 o 
  -5   3  26     4978.21     5182.85    395.37 o 
  -3   3  26       41.43       77.95    126.78 o 
  -1   3  26       49.39      -41.60    128.47 o 
   1   3  26     6808.44     7130.99    656.38 o 
   3   3  26     3628.80     2757.29    480.85 o 
   5   3  26      482.06      225.36    175.40 o 
   7   3  26      270.20      129.59    168.50 o 
   9   3  26     7656.46     8231.28    627.53 o 
  11   3  26     1511.81     1460.26    270.62 o 
  13   3  26      449.01      469.17    218.22 o 
  15   3  26      219.76      428.83    222.82 o 
  17   3  26      464.68      659.29    255.89 o 
 -20   4  26      351.07      950.02    455.87 o 
 -18   4  26      261.85      -41.27    182.73 o 
 -16   4  26       96.22      -38.40    134.42 o 
 -14   4  26        4.46     -105.95    125.34 o 
 -12   4  26     2079.10     2428.32    244.79 o 
 -10   4  26     3010.85     2753.15    251.13 o 
  -8   4  26     1842.11     2490.79    236.81 o 
  -6   4  26      109.07      -61.64    135.92 o 
  -4   4  26     2172.70     2634.14    370.75 o 
  -2   4  26        0.00     -157.17    125.21 o 
   0   4  26      376.19      140.69    152.65 o 
   2   4  26     7901.25     7898.53    489.40 o 
   4   4  26     6901.35     6991.80    828.38 o 
   6   4  26     2489.82     2100.05    298.85 o 
   8   4  26      936.84      833.16    226.90 o 
  10   4  26      194.89      270.59    281.40 o 
  12   4  26      194.22      159.39    201.91 o 
  14   4  26        6.47     -209.83    194.17 o 
  16   4  26       80.37       44.04    213.44 o 
 -19   5  26       85.87      140.77    210.24 o 
 -17   5  26      181.92       45.91    223.81 o 
 -15   5  26     3295.08     2886.88    279.61 o 
 -13   5  26     6629.35     7134.72    411.50 o 
 -11   5  26      542.89      402.21    156.75 o 
  -9   5  26     4042.68     4349.03    309.35 o 
  -7   5  26     1029.03     1423.81    239.75 o 
  -5   5  26       51.37      -84.87    134.70 o 
  -3   5  26       41.72      125.84    153.37 o 
  -1   5  26     1068.02     1260.06    412.61 o 
   1   5  26     1115.97      984.15    221.77 o 
   3   5  26     1734.43     2038.05    284.58 o 
   5   5  26     1779.98     2160.17    344.37 o 
   7   5  26      706.75      578.48    214.64 o 
   9   5  26        2.76      -56.24    237.79 o 
  11   5  26      568.57      324.41    210.97 o 
  13   5  26      105.04     -147.08    188.93 o 
  15   5  26       70.42      134.26    225.01 o 
 -18   6  26       37.36     -188.60    223.36 o 
 -16   6  26      142.57     -196.36    130.91 o 
 -14   6  26      260.73      441.73    163.92 o 
 -12   6  26      299.94      298.72    199.38 o 
 -10   6  26       11.76      119.60    139.33 o 
  -8   6  26       18.58      176.34    162.39 o 
  -6   6  26        0.99       39.17    157.36 o 
  -4   6  26      541.66      639.13    201.09 o 
  -2   6  26      863.26      650.89    204.31 o 
   0   6  26      244.64      182.91    170.55 o 
   2   6  26      500.17      437.59    192.94 o 
   4   6  26      502.41      605.37    208.93 o 
   6   6  26        6.88     -131.24    271.91 o 
   8   6  26      334.22       12.18    195.58 o 
  10   6  26      920.62      507.61    284.92 o 
  12   6  26     1835.24     2380.49    368.12 o 
  14   6  26        4.35      158.04    228.15 o 
 -17   7  26      108.46      158.09    213.53 o 
 -15   7  26       20.71      183.87    152.54 o 
 -13   7  26     1203.30      805.60    234.28 o 
 -11   7  26        7.24      -22.59    138.01 o 
  -9   7  26      138.84      255.19    179.45 o 
  -7   7  26      680.34      366.44    182.50 o 
  -5   7  26     1314.46     1084.14    268.74 o 
  -3   7  26        0.94      105.18    194.52 o 
  -1   7  26      522.49      725.03    215.73 o 
   1   7  26      256.87      159.28    245.88 o 
   3   7  26      319.68      269.87    195.35 o 
   5   7  26      973.91      686.15    235.07 o 
   7   7  26     4246.71     4183.07    434.56 o 
   9   7  26       91.17      -95.96    205.86 o 
  11   7  26       71.92       68.17    217.88 o 
  13   7  26      736.06      823.04    280.92 o 
 -14   8  26       45.59      128.02    174.28 o 
 -12   8  26      292.41      198.59    150.23 o 
 -10   8  26      246.89      207.77    188.38 o 
  -8   8  26        0.91      -90.27    153.70 o 
  -6   8  26      208.17      186.71    174.89 o 
  -4   8  26      794.03      616.08    277.18 o 
  -2   8  26     2534.57     2723.82    347.95 o 
   0   8  26     2511.52     2801.79    355.87 o 
   2   8  26     1982.02     1593.31    295.98 o 
   4   8  26        3.52     -108.51    180.83 o 
   6   8  26      657.35      777.26    443.56 o 
   8   8  26        0.02     -210.93    190.38 o 
  10   8  26     2949.72     4283.58    542.06 o 
 -11   9  26        0.10     -341.73    284.22 o 
  -9   9  26        9.29       17.69    205.43 o 
  -7   9  26     2217.75     1628.58    644.06 o 
  -5   9  26      564.51      638.22    222.04 o 
  -3   9  26     1862.74     1572.23    296.54 o 
  -1   9  26      126.09      214.53    200.04 o 
   1   9  26      304.11      280.63    209.11 o 
   3   9  26      278.63      716.52    250.97 o 
   5   9  26      521.34      306.47    373.92 o 
   7   9  26      504.62      502.56    261.69 o 
  -2  10  26        0.07       36.06    203.65 o 
 -21   1  27      252.40      201.07    135.58 o 
 -19   1  27        1.61      -18.71    118.81 o 
 -17   1  27       85.09       26.35     99.49 o 
 -15   1  27     1765.44     1933.75    163.32 o 
 -13   1  27     6406.39     6387.31    262.79 o 
 -11   1  27     1690.75     1680.37    143.77 o 
  -9   1  27      920.63      613.23    160.40 o 
  -7   1  27     1229.04     1639.80    170.17 o 
  -5   1  27        4.36       67.21     92.42 o 
  -3   1  27     1904.64     2080.56    181.60 o 
  -1   1  27      282.85      275.05    105.42 o 
   1   1  27      574.72      665.32    128.59 o 
   3   1  27      353.87      447.55    123.89 o 
   5   1  27       33.27      242.85    163.20 o 
   7   1  27    13055.76    13793.13    551.22 o 
   9   1  27      858.00     1228.77    146.84 o 
  11   1  27        0.10       12.38    103.12 o 
  13   1  27     2662.78     3137.50    200.38 o 
  15   1  27      193.12      180.64    144.99 o 
  17   1  27      209.31      139.26    182.64 o 
 -22   2  27      488.89      259.74    176.77 o 
 -20   2  27        4.21       48.12    151.18 o 
 -18   2  27     1557.94     1721.53    192.15 o 
 -16   2  27     1037.78      974.75    244.71 o 
 -14   2  27      197.55      320.03    120.89 o 
 -12   2  27      626.10      597.18    128.44 o 
 -10   2  27      238.28      115.78     96.39 o 
  -8   2  27     3553.23     3551.64    459.18 o 
  -6   2  27     1286.78     1642.71    165.64 o 
  -4   2  27        4.58     -115.27     84.47 o 
  -2   2  27     1287.80     1048.32    345.78 o 
   0   2  27     5367.19     4835.49    366.67 o 
   2   2  27       96.10      -29.45    140.53 o 
   4   2  27     2163.80     2337.68    278.24 o 
   6   2  27     1830.03     1697.96    260.51 o 
   8   2  27     2220.97     3073.57    256.85 o 
  10   2  27      397.51      648.32    166.86 o 
  12   2  27      435.65      120.80    145.17 o 
  14   2  27      539.95      663.85    159.95 o 
  16   2  27      350.87      415.45    188.18 o 
  18   2  27      132.01      112.59    194.00 o 
 -21   3  27      476.14      411.51    231.06 o 
 -19   3  27       49.55       -1.80    193.75 o 
 -17   3  27       24.38      -39.60    142.39 o 
 -15   3  27      176.12       77.44    132.31 o 
 -13   3  27      377.92      674.70    165.41 o 
 -11   3  27      246.08      304.24    151.48 o 
  -9   3  27      215.60      111.19    129.75 o 
  -7   3  27     2793.48     2559.99    282.36 o 
  -5   3  27      609.65      836.43    249.75 o 
  -3   3  27       71.71      -84.78    128.06 o 
  -1   3  27     2564.90     2690.06    289.73 o 
   1   3  27    11015.75    10036.28    616.28 o 
   3   3  27     4649.53     5101.58    690.50 o 
   5   3  27      178.56        7.48    165.12 o 
   7   3  27     1476.82      869.66    229.63 o 
   9   3  27       41.88      208.27    187.29 o 
  11   3  27      251.76      407.86    216.33 o 
  13   3  27     1703.44     2673.36    355.86 o 
  15   3  27      359.06      181.03    219.87 o 
  17   3  27        5.31      -25.21    222.16 o 
 -20   4  27      464.58      549.65    241.43 o 
 -18   4  27      200.96      349.52    223.33 o 
 -16   4  27       96.51      -20.90    136.43 o 
 -14   4  27        2.89      -51.03    144.35 o 
 -12   4  27     1679.98     1902.09    223.98 o 
 -10   4  27      182.81       89.49    132.15 o 
  -8   4  27       58.34      408.07    167.15 o 
  -6   4  27        6.44      -44.59    135.34 o 
  -4   4  27     1256.86     1288.17    232.10 o 
  -2   4  27     1476.89     1723.16    257.90 o 
   0   4  27      363.03      326.19    162.34 o 
   2   4  27      220.71      317.83    171.14 o 
   4   4  27     1939.32     1748.11    268.33 o 
   6   4  27       25.68      125.10    169.82 o 
   8   4  27        1.78      -90.25    179.95 o 
  10   4  27      601.33      704.02    272.26 o 
  12   4  27      258.14      396.03    221.60 o 
  14   4  27      330.07      296.74    272.61 o 
  16   4  27     1250.04     1620.19    456.58 o 
 -19   5  27      128.00      313.48    225.48 o 
 -17   5  27       42.17       46.88    152.49 o 
 -15   5  27      325.73      414.98    178.28 o 
 -13   5  27     1205.58     1118.80    220.09 o 
 -11   5  27      951.57      884.62    184.07 o 
  -9   5  27      291.69      261.59    137.94 o 
  -7   5  27      564.22      839.22    217.78 o 
  -5   5  27     1012.59      696.15    194.11 o 
  -3   5  27     1698.71     1589.13    255.50 o 
  -1   5  27        7.96      308.74    174.26 o 
   1   5  27     3570.80     3643.80    370.75 o 
   3   5  27     1027.37      964.17    300.40 o 
   5   5  27      270.96      453.36    201.42 o 
   7   5  27      290.11      418.57    262.76 o 
   9   5  27        5.60      -72.49    180.01 o 
  11   5  27     1035.97      988.58    271.39 o 
  13   5  27       76.49      -27.23    208.11 o 
  15   5  27      181.96      171.51    319.04 o 
 -18   6  27     1099.10     1198.04    290.99 o 
 -16   6  27      589.52      575.79    225.60 o 
 -14   6  27        0.37      -94.41    135.84 o 
 -12   6  27      313.18      400.74    273.50 o 
 -10   6  27      885.97     1234.74    215.88 o 
  -8   6  27       58.94       -8.22    149.75 o 
  -6   6  27       45.81      -97.57    139.12 o 
  -4   6  27      156.64      429.28    181.90 o 
  -2   6  27     3028.13     3284.80    353.83 o 
   0   6  27     3188.59     3235.36    480.85 o 
   2   6  27     2261.93     1991.75    351.05 o 
   4   6  27      476.30      516.75    263.82 o 
   6   6  27      179.83      313.01    203.41 o 
   8   6  27       10.51      -60.14    176.17 o 
  10   6  27      119.02      163.95    290.90 o 
  12   6  27      835.78     1440.99    318.49 o 
  14   6  27       10.05      439.46    241.30 o 
 -15   7  27      611.63      845.88    204.35 o 
 -13   7  27      442.22      537.99    265.85 o 
 -11   7  27     2611.62     2286.89    262.31 o 
  -9   7  27        7.11       26.62    170.81 o 
  -7   7  27       46.60        1.93    163.06 o 
  -5   7  27     1290.73     1222.74    256.77 o 
  -3   7  27       43.15      150.48    170.97 o 
  -1   7  27      176.04      230.05    190.35 o 
   1   7  27      283.30      633.59    215.56 o 
   3   7  27       54.05      -14.95    186.08 o 
   5   7  27       54.51      157.59    328.54 o 
   7   7  27     1108.21     1407.77    304.77 o 
   9   7  27     1020.60     1016.85    508.99 o 
  11   7  27     2894.83     2231.35    465.37 o 
 -12   8  27       37.74       -8.99    157.90 o 
 -10   8  27        0.46      -68.27    171.02 o 
  -8   8  27        0.27       49.62    175.07 o 
  -6   8  27      906.74      810.16    234.52 o 
  -4   8  27      161.93      738.33    353.16 o 
  -2   8  27      294.58      335.89    312.71 o 
   0   8  27     3457.07     3105.32    375.01 o 
   2   8  27      402.32      317.53    200.66 o 
   4   8  27      227.01       94.28    197.52 o 
   6   8  27       77.66      -42.37    174.90 o 
   8   8  27      230.64      316.62    241.37 o 
  -9   9  27      295.15      120.76    205.44 o 
  -7   9  27     2946.08     2995.81    381.98 o 
  -5   9  27     2820.54     3812.12    423.20 o 
  -3   9  27      781.84     1263.04    286.33 o 
  -1   9  27      201.29      434.69    229.18 o 
   1   9  27       18.46      -76.32    183.09 o 
   3   9  27       82.69      156.96    205.14 o 
   5   9  27      270.03      119.01    226.18 o 
 -22   0  28        0.00     -272.84    181.90 o 
 -20   0  28      111.52      111.22    180.73 o 
 -18   0  28     1921.39     1500.16    209.27 o 
 -16   0  28     5734.29     6531.40    370.57 o 
 -14   0  28     2400.35     1853.77    211.51 o 
 -12   0  28     4217.04     4996.34    365.62 o 
 -10   0  28     1482.68     1975.43    422.11 o 
  -8   0  28        2.44      110.45    170.25 o 
  -6   0  28        4.55      102.01    162.51 o 
  -4   0  28       67.44       50.65    146.33 o 
  -2   0  28       40.28       65.43    154.07 o 
   0   0  28     2080.83     2310.33    307.43 o 
   2   0  28      113.77      323.61    187.84 o 
   4   0  28      634.91      535.94    261.35 o 
   6   0  28       23.17     -159.72    135.27 o 
   8   0  28    17512.14    16596.55    950.44 o 
  10   0  28     1640.94     2109.60    284.57 o 
  12   0  28      123.09      176.51    158.09 o 
  14   0  28      198.57       52.77    157.30 o 
  16   0  28     1447.62     1800.45    311.90 o 
 -21   1  28        0.30      -46.98    156.83 o 
 -19   1  28        2.17     -158.51    116.58 o 
 -17   1  28      269.74      416.24    119.86 o 
 -15   1  28      401.47      341.41    115.07 o 
 -13   1  28     1325.40     1335.31    140.81 o 
 -11   1  28     2370.12     2630.08    170.34 o 
  -9   1  28      216.83      232.64    105.30 o 
  -7   1  28     2244.78     2608.32    210.66 o 
  -5   1  28       28.87       75.23     95.83 o 
  -3   1  28      240.16      168.32    145.96 o 
  -1   1  28      143.64      138.88     97.25 o 
   1   1  28        5.61      -42.08     92.99 o 
   3   1  28      315.99      444.12    131.52 o 
   5   1  28      645.71      937.75    163.43 o 
   7   1  28     2341.00     2417.56    360.89 o 
   9   1  28     1746.17     1694.17    175.02 o 
  11   1  28     1146.89     1269.99    179.56 o 
  13   1  28      436.40      178.83    125.18 o 
  15   1  28       52.26       93.90    140.20 o 
  17   1  28      314.92      236.67    191.97 o 
 -20   2  28        0.19      -16.32    152.46 o 
 -18   2  28      795.80      512.92    143.00 o 
 -16   2  28        1.53       33.45    114.46 o 
 -14   2  28     3624.23     3719.80    238.60 o 
 -12   2  28      815.86     1088.10    147.81 o 
 -10   2  28      210.59       43.93     95.90 o 
  -8   2  28      464.08      189.94    148.45 o 
  -6   2  28     1379.45     1544.13    235.23 o 
  -4   2  28     1685.70     1441.82    221.43 o 
  -2   2  28      248.84      306.33    328.54 o 
   0   2  28      517.29      280.29    214.92 o 
   2   2  28     1685.29     2065.52    266.46 o 
   4   2  28      206.47      144.77    155.19 o 
   6   2  28      434.23      638.61    195.89 o 
   8   2  28     8970.05     8746.87    462.50 o 
  10   2  28     1767.94     1651.11    220.99 o 
  12   2  28       10.85       13.90    144.44 o 
  14   2  28       33.94      -89.10    121.14 o 
  16   2  28      177.68      274.43    176.71 o 
 -21   3  28        8.67      -75.22    196.02 o 
 -19   3  28       59.31      -23.93    175.76 o 
 -17   3  28       84.20      122.70    151.76 o 
 -15   3  28       23.11     -124.11    129.57 o 
 -13   3  28        0.26      -71.60    129.63 o 
 -11   3  28       21.84       76.67    130.45 o 
  -9   3  28     3229.70     2911.20    254.93 o 
  -7   3  28        7.10       66.27    136.38 o 
  -5   3  28     1043.66     1367.41    229.20 o 
  -3   3  28      109.49      231.63    179.75 o 
  -1   3  28     4256.03     4495.66    369.91 o 
   1   3  28      531.03      683.87    199.04 o 
   3   3  28      284.66      333.11    163.10 o 
   5   3  28      179.81      117.53    173.85 o 
   7   3  28      367.28       51.67    173.74 o 
   9   3  28      140.01      216.50    197.53 o 
  11   3  28      446.55      152.22    190.16 o 
  13   3  28       39.38      117.26    199.46 o 
  15   3  28       14.55     -289.31    192.88 o 
 -20   4  28      392.88      404.06    241.44 o 
 -18   4  28      252.15      297.08    214.84 o 
 -16   4  28      175.25       76.57    170.32 o 
 -14   4  28      229.98      358.78    196.33 o 
 -12   4  28      945.25     1171.46    196.89 o 
 -10   4  28       34.91      142.87    138.76 o 
  -8   4  28     1539.60     1481.07    251.80 o 
  -6   4  28        2.88     -153.54    230.75 o 
  -4   4  28     2899.36     2755.15    305.62 o 
  -2   4  28      522.83      474.61    176.07 o 
   0   4  28     4259.53     4234.24    371.81 o 
   2   4  28     4118.75     4894.69    490.35 o 
   4   4  28      506.02      377.92    253.26 o 
   6   4  28       28.65      131.65    180.39 o 
   8   4  28      497.55      721.66    228.44 o 
  10   4  28      193.57      283.76    205.92 o 
  12   4  28      112.14      209.15    208.63 o 
  14   4  28      251.53      729.96    258.42 o 
 -19   5  28      217.49       81.27    209.58 o 
 -17   5  28       24.79      122.95    151.69 o 
 -15   5  28     1063.06     1088.86    208.55 o 
 -13   5  28      479.46      373.18    162.86 o 
 -11   5  28      566.71      364.12    159.48 o 
  -9   5  28     2455.68     2405.83    314.51 o 
  -7   5  28      504.27      209.06    264.17 o 
  -5   5  28        0.81      155.45    163.22 o 
  -3   5  28     1790.96     2622.16    313.13 o 
  -1   5  28     3516.94     3775.47    364.22 o 
   1   5  28     5073.58     5361.38    554.37 o 
   3   5  28      604.90      520.93    263.82 o 
   5   5  28     2189.63     2584.18    336.10 o 
   7   5  28      536.57      363.14    206.85 o 
   9   5  28      397.27      536.01    223.98 o 
  11   5  28       53.93      -47.77    201.18 o 
  13   5  28      109.84       31.26    219.69 o 
 -16   6  28      238.17      275.59    173.84 o 
 -14   6  28      743.81      980.71    334.63 o 
 -12   6  28      375.86      232.06    147.80 o 
 -10   6  28       26.39      -58.26    275.56 o 
  -8   6  28       96.19       17.87    202.26 o 
  -6   6  28      357.14      252.58    165.25 o 
  -4   6  28     1532.24     1033.70    242.37 o 
  -2   6  28      456.77      183.02    170.79 o 
   0   6  28     4996.12     4641.08    484.72 o 
   2   6  28        3.54      189.49    177.99 o 
   4   6  28     1932.58     2636.22    533.96 o 
   6   6  28     2237.65     1593.67    447.08 o 
   8   6  28     1151.23     1024.03    323.97 o 
  10   6  28       13.98       12.22    213.46 o 
  12   6  28       39.69      192.82    232.66 o 
 -15   7  28      105.85        2.62    140.02 o 
 -13   7  28     1388.24     1277.08    225.71 o 
 -11   7  28      375.39      478.66    218.98 o 
  -9   7  28       55.63        9.16    173.25 o 
  -7   7  28      440.12      208.86    174.32 o 
  -5   7  28     2851.74     2292.09    629.64 o 
  -3   7  28      609.19      458.06    194.81 o 
  -1   7  28      515.98      241.60    304.62 o 
   1   7  28        6.73      192.75    188.38 o 
   3   7  28      878.32      948.24    257.44 o 
   5   7  28        4.12      103.62    190.49 o 
   7   7  28      412.83      339.91    465.37 o 
   9   7  28       12.18       82.54    218.41 o 
  11   7  28        9.38       55.27    303.92 o 
 -12   8  28       57.13      -29.93    142.69 o 
 -10   8  28        3.55     -150.51    195.58 o 
  -8   8  28     3175.00     2775.64    360.34 o 
  -6   8  28     1937.86     2159.67    474.52 o 
  -4   8  28       81.46       87.59    182.07 o 
  -2   8  28      347.81      491.19    216.05 o 
   0   8  28      804.08      824.89    251.46 o 
   2   8  28      184.55      228.65    326.08 o 
   4   8  28      559.28      383.22    334.87 o 
   6   8  28       33.23       60.91    224.42 o 
   8   8  28       35.46     -273.30    182.20 o 
  -7   9  28      242.76      300.37    198.75 o 
  -5   9  28      540.90      306.09    211.12 o 
  -3   9  28      833.07      386.84    225.83 o 
  -1   9  28       19.41      381.98    570.20 o 
   1   9  28      352.99      359.91    229.66 o 
   3   9  28       62.90      184.60    214.92 o 
 -21   1  29       90.94       50.92    154.79 o 
 -19   1  29      868.28      781.31    188.00 o 
 -17   1  29      415.83      231.10    127.45 o 
 -15   1  29     4530.26     4217.71    258.13 o 
 -13   1  29     1431.95     1501.08    159.53 o 
 -11   1  29      545.01      660.52    116.39 o 
  -9   1  29      440.89      658.66    120.21 o 
  -7   1  29       24.79      -98.63     98.23 o 
  -5   1  29       34.98     -134.61     89.74 o 
  -3   1  29       71.90      147.57    106.42 o 
  -1   1  29     1225.48     1053.58    151.75 o 
   1   1  29     6499.63     7298.40    348.11 o 
   3   1  29       33.80     -160.65    127.67 o 
   5   1  29      109.43        4.81    158.18 o 
   7   1  29     1077.04     1105.61    526.93 o 
   9   1  29      227.35      -15.34    120.77 o 
  11   1  29      655.79      400.22    148.27 o 
  13   1  29      469.28      397.02    142.59 o 
  15   1  29      131.53      186.76    149.21 o 
 -20   2  29      399.93      306.30    176.34 o 
 -18   2  29      257.01      349.86    141.74 o 
 -16   2  29      505.20      428.81    134.84 o 
 -14   2  29     3366.31     3645.14    265.54 o 
 -12   2  29      615.49      672.23    169.81 o 
 -10   2  29        2.54      -40.57    131.05 o 
  -8   2  29       36.00      -75.75    128.93 o 
  -6   2  29      302.57      106.11    151.01 o 
  -4   2  29      620.23      390.52    170.59 o 
  -2   2  29      248.33      319.00    186.08 o 
   0   2  29      695.39      887.15    210.70 o 
   2   2  29      351.65      693.04    197.08 o 
   4   2  29      286.94      -51.04    146.81 o 
   6   2  29     4354.77     4891.80    561.05 o 
   8   2  29      128.07      357.05    197.50 o 
  10   2  29     2325.07     2386.81    325.15 o 
  12   2  29      447.96      347.01    177.25 o 
  14   2  29        0.26       81.71    171.81 o 
  16   2  29      124.78       98.35    304.27 o 
 -19   3  29      317.00      615.09    238.16 o 
 -17   3  29      194.81      157.19    169.04 o 
 -15   3  29      561.01      286.40    195.02 o 
 -13   3  29        2.24       15.54    130.48 o 
 -11   3  29       10.60       28.99    129.79 o 
  -9   3  29     1197.08     1208.27    205.70 o 
  -7   3  29       46.31       64.42    277.54 o 
  -5   3  29     2637.74     2305.76    289.14 o 
  -3   3  29     6656.49     6397.24    445.31 o 
  -1   3  29     4329.41     5125.15    566.68 o 
   1   3  29       11.04       25.56    143.02 o 
   3   3  29     5712.88     5437.26    422.06 o 
   5   3  29      792.41      715.68    221.17 o 
   7   3  29     1159.45     1437.60    267.01 o 
   9   3  29       74.09      244.62    354.92 o 
  11   3  29       12.39       40.43    196.12 o 
  13   3  29      474.40      647.30    449.54 o 
  15   3  29       45.12      268.82    242.28 o 
 -18   4  29      271.40      283.86    213.73 o 
 -16   4  29      496.71      476.39    245.88 o 
 -14   4  29     2008.12     1984.46    334.99 o 
 -12   4  29     2837.96     2109.26    264.02 o 
 -10   4  29      787.31      966.31    185.57 o 
  -8   4  29     2151.56     2450.34    300.20 o 
  -6   4  29       39.51      -58.25    141.27 o 
  -4   4  29     1850.63     1553.14    259.60 o 
  -2   4  29     7149.86     7724.53    613.46 o 
   0   4  29     6657.35     7199.10    555.42 o 
   2   4  29     1653.13     1615.06    602.91 o 
   4   4  29       19.29       11.32    158.79 o 
   6   4  29      233.85      398.77    243.06 o 
   8   4  29       38.49        9.99    178.65 o 
  10   4  29      530.05      570.46    232.51 o 
  12   4  29       16.20     -160.99    226.88 o 
  14   4  29      760.63      492.69    257.49 o 
 -17   5  29        7.27       23.50    156.23 o 
 -15   5  29      246.31      166.82    203.61 o 
 -13   5  29      371.67      317.42    167.95 o 
 -11   5  29      707.92      820.00    185.75 o 
  -9   5  29      501.09      204.87    416.13 o 
  -7   5  29      499.93      306.09    175.53 o 
  -5   5  29       25.91       19.27    264.17 o 
  -3   5  29      344.64      504.82    196.29 o 
  -1   5  29     5042.20     4972.38    419.01 o 
   1   5  29     1492.03     1813.94    287.15 o 
   3   5  29     1028.48     1060.10    254.54 o 
   5   5  29      170.46      482.63    205.88 o 
   7   5  29      126.18       67.71    218.44 o 
   9   5  29       26.79     -177.47    178.06 o 
  11   5  29       10.80       81.15    213.65 o 
  13   5  29      169.02      319.21    338.74 o 
 -16   6  29      329.90      547.20    189.02 o 
 -14   6  29      503.66      531.22    188.76 o 
 -12   6  29      815.57      888.91    202.58 o 
 -10   6  29      528.32      179.45    184.71 o 
  -8   6  29      271.29       16.26    176.20 o 
  -6   6  29      634.16      532.36    203.71 o 
  -4   6  29     1294.67     1242.39    249.15 o 
  -2   6  29       84.45      102.40    179.98 o 
   0   6  29      879.24     1369.27    285.27 o 
   2   6  29     2530.42     3022.09    363.38 o 
   4   6  29        2.85      100.09    238.14 o 
   6   6  29     1503.78     1891.16    315.71 o 
   8   6  29       82.65      180.97    209.11 o 
  10   6  29      658.79      807.47    267.36 o 
  12   6  29      218.56      478.75    251.56 o 
 -13   7  29       82.68      -21.93    150.52 o 
 -11   7  29      824.68      482.74    207.99 o 
  -9   7  29        0.00       20.50    186.08 o 
  -7   7  29      637.57      767.76    226.47 o 
  -5   7  29       73.93      -87.23    228.29 o 
  -3   7  29      140.56      279.55    414.72 o 
  -1   7  29     3623.32     3771.61    397.61 o 
   1   7  29     1208.41     1369.78    278.30 o 
   3   7  29      288.03      120.38    275.78 o 
   5   7  29      533.57      525.95    235.18 o 
   7   7  29        0.15      -62.24    205.43 o 
   9   7  29      238.78      552.46    256.32 o 
 -10   8  29     1321.88     1119.47    275.93 o 
  -8   8  29      202.17      192.28    192.36 o 
  -6   8  29     1137.78     1373.33    280.42 o 
  -4   8  29     1589.27     1408.18    281.90 o 
  -2   8  29       92.67      258.18    198.80 o 
   0   8  29      372.27      832.97    254.85 o 
   2   8  29      325.53      549.30    270.50 o 
   4   8  29       14.00      433.90    230.41 o 
   6   8  29      635.17      741.31    270.58 o 
  -3   9  29      556.79      667.90    243.37 o 
 -20   0  30      255.94      390.89    210.74 o 
 -18   0  30      125.31      145.47    150.64 o 
 -16   0  30      258.03      228.40    149.39 o 
 -14   0  30     2280.61     2992.66    356.36 o 
 -12   0  30     4064.76     5144.21    371.80 o 
 -10   0  30     2099.07     2071.67    246.06 o 
  -8   0  30      417.92      460.10    217.38 o 
  -6   0  30     2404.28     2577.66    345.42 o 
  -4   0  30     2039.75     2230.83    328.54 o 
  -2   0  30      393.96      559.29    213.87 o 
   0   0  30      727.18      777.75    182.51 o 
   2   0  30      953.45      899.15    195.21 o 
   4   0  30     1060.44      929.32    202.91 o 
   6   0  30      128.14       16.25    147.94 o 
   8   0  30     6618.45     7477.70    508.29 o 
  10   0  30     2795.47     3334.25    350.06 o 
  12   0  30        1.70      135.62    163.46 o 
  14   0  30       86.85        3.89    215.06 o 
  16   0  30      125.49     -372.16    292.66 o 
 -19   1  30       10.27     -138.23    117.77 o 
 -17   1  30      482.39      222.79    159.73 o 
 -15   1  30      877.59     1085.07    163.16 o 
 -13   1  30      142.27      154.95    119.23 o 
 -11   1  30      757.31      980.30    145.24 o 
  -9   1  30       47.74       22.30    105.87 o 
  -7   1  30       22.01     -121.74     98.64 o 
  -5   1  30      360.66      528.11    127.13 o 
  -3   1  30       95.01      -47.14    126.85 o 
  -1   1  30       72.82     -139.17    114.41 o 
   1   1  30        1.23      204.19    149.33 o 
   3   1  30        3.49     -128.81    140.52 o 
   5   1  30      110.75      130.51    157.36 o 
   7   1  30      133.78      272.69    187.58 o 
   9   1  30     1333.67     1174.72    182.56 o 
  11   1  30      260.59      565.09    158.68 o 
  13   1  30      124.96       65.42    127.04 o 
  15   1  30      191.38      286.14    180.48 o 
 -20   2  30      232.38      227.77    220.20 o 
 -18   2  30      289.46      305.62    165.80 o 
 -16   2  30       35.90     -141.26    133.03 o 
 -14   2  30     1982.45     2290.50    242.61 o 
 -12   2  30      298.41      243.19    154.26 o 
 -10   2  30      685.03      829.69    171.49 o 
  -8   2  30        5.86     -113.37    132.91 o 
  -6   2  30        0.23      -98.43    123.92 o 
  -4   2  30    12307.53    11648.02    616.52 o 
  -2   2  30     2933.67     2949.89    305.93 o 
   0   2  30        2.73       66.49    137.53 o 
   2   2  30      119.79     -116.34    134.85 o 
   4   2  30     1060.78      995.23    221.16 o 
   6   2  30     3168.95     3959.94    510.05 o 
   8   2  30      211.18       75.57    224.07 o 
  10   2  30       47.14        8.50    182.98 o 
  12   2  30      614.60      659.72    221.74 o 
  14   2  30       12.97      175.90    185.42 o 
 -19   3  30      159.35      -13.84    192.18 o 
 -17   3  30       31.43      -82.29    157.86 o 
 -15   3  30      467.67      435.81    169.35 o 
 -13   3  30     1486.79     1435.04    217.02 o 
 -11   3  30       89.08      -44.93    133.59 o 
  -9   3  30      141.89      142.32    160.51 o 
  -7   3  30      345.67      272.27    167.80 o 
  -5   3  30      191.22      544.78    196.63 o 
  -3   3  30      851.30      962.00    216.36 o 
  -1   3  30      717.58      696.00    201.14 o 
   1   3  30       41.06      -58.17    255.73 o 
   3   3  30       99.94       23.95    154.15 o 
   5   3  30     2676.81     2875.48    339.93 o 
   7   3  30      988.06      704.96    228.55 o 
   9   3  30     2089.07     2485.01    343.06 o 
  11   3  30      582.27      679.80    250.83 o 
  13   3  30     1810.82     1822.54    337.05 o 
 -18   4  30      201.40      152.17    208.37 o 
 -16   4  30      355.91      300.98    166.80 o 
 -14   4  30       49.93      -31.92    140.91 o 
 -12   4  30       12.46       -8.91    137.00 o 
 -10   4  30     1714.14     1553.21    218.97 o 
  -8   4  30     1754.17     1609.97    266.86 o 
  -6   4  30      244.77       29.00    153.95 o 
  -4   4  30       88.37      180.14    163.97 o 
  -2   4  30        3.49      132.98    160.64 o 
   0   4  30     2114.95     2087.87    290.10 o 
   2   4  30      108.24      291.01    172.75 o 
   4   4  30       37.62       35.25    177.64 o 
   6   4  30       20.18      231.80    193.29 o 
   8   4  30       43.82      223.72    194.26 o 
  10   4  30     1200.54      833.12    260.89 o 
  12   4  30       11.65      -40.61    228.29 o 
 -17   5  30       12.60      163.27    165.37 o 
 -15   5  30       30.71      205.52    162.43 o 
 -13   5  30      307.34      170.40    155.35 o 
 -11   5  30     2056.86     2301.68    557.44 o 
  -9   5  30     1240.01     1627.09    444.62 o 
  -7   5  30        2.46       90.14    158.23 o 
  -5   5  30      166.13      342.65    185.86 o 
  -3   5  30     1849.96     1940.29    292.86 o 
  -1   5  30     2588.59     2260.20    310.34 o 
   1   5  30        1.99       77.29    170.20 o 
   3   5  30     1170.05     1254.13    262.10 o 
   5   5  30        0.77     -153.36    159.12 o 
   7   5  30        8.99     -130.80    273.67 o 
   9   5  30       29.02     -152.02    183.01 o 
  11   5  30       34.45     -270.07    180.05 o 
 -14   6  30       28.32      -13.24    146.40 o 
 -12   6  30      647.64      107.70    154.13 o 
 -10   6  30      496.18      218.38    215.63 o 
  -8   6  30      396.02      431.81    207.34 o 
  -6   6  30     2519.01     1964.35    517.43 o 
  -4   6  30      506.95      559.58    208.39 o 
  -2   6  30      974.28     1127.67    247.66 o 
   0   6  30      608.91      672.29    220.66 o 
   2   6  30     2621.63     2226.41    333.55 o 
   4   6  30      610.22      787.47    274.72 o 
   6   6  30      186.25        7.56    195.74 o 
   8   6  30      220.38      411.39    239.58 o 
  10   6  30        4.31        7.76    217.38 o 
 -13   7  30      674.81      872.87    211.80 o 
 -11   7  30      184.37       89.13    187.91 o 
  -9   7  30       41.47       80.64    235.68 o 
  -7   7  30     1386.56     1207.92    266.24 o 
  -5   7  30      126.83      320.91    192.76 o 
  -3   7  30      826.22      993.04    325.73 o 
  -1   7  30      676.41      655.26    475.57 o 
   1   7  30      546.26      283.17    217.86 o 
   3   7  30       68.15     -196.16    179.33 o 
   5   7  30      355.92      335.05    327.48 o 
   7   7  30      440.98      518.14    251.33 o 
  -8   8  30      162.44      263.62    197.65 o 
  -6   8  30       42.24      107.08    195.50 o 
  -4   8  30      512.52      609.89    234.84 o 
  -2   8  30      248.10      133.47    201.91 o 
   0   8  30        0.08       -1.66    182.47 o 
   2   8  30      797.15      603.56    241.17 o 
   4   8  30       15.43      240.38    220.02 o 
 -19   1  31       46.17      -82.95    145.51 o 
 -17   1  31      248.48      307.09    135.86 o 
 -15   1  31      438.34      457.70    134.09 o 
 -13   1  31      206.65      390.19    128.69 o 
 -11   1  31        7.94      -22.00    133.73 o 
  -9   1  31       13.80     -148.46     98.97 o 
  -7   1  31      196.10      184.90    152.92 o 
  -5   1  31        0.37        2.15    140.04 o 
  -3   1  31     1397.56     1348.05    227.28 o 
  -1   1  31       69.52       -7.57    141.45 o 
   1   1  31      984.58     1077.81    218.50 o 
   3   1  31      112.88      244.02    173.89 o 
   5   1  31     2250.34     2058.65    287.47 o 
   7   1  31      780.90      611.73    169.58 o 
   9   1  31      479.80      381.59    147.47 o 
  11   1  31     1098.46     1414.42    202.35 o 
  13   1  31      232.35       38.15    135.83 o 
 -18   2  31        1.77     -208.91    139.27 o 
 -16   2  31      168.98       59.23    150.02 o 
 -14   2  31     1049.22      769.57    247.25 o 
 -12   2  31      127.84     -106.77    128.13 o 
 -10   2  31     1879.27     1909.93    572.66 o 
  -8   2  31      158.12      104.42    474.52 o 
  -6   2  31      533.55      356.33    278.24 o 
  -4   2  31      127.14      575.56    180.68 o 
  -2   2  31      113.33      426.03    187.15 o 
   0   2  31        0.07      -20.69    204.02 o 
   2   2  31       94.66     -133.27    140.26 o 
   4   2  31      488.29      745.29    214.96 o 
   6   2  31      363.28      389.99    348.94 o 
   8   2  31      805.37      439.26    256.43 o 
  10   2  31     1802.42     2396.31    337.26 o 
  12   2  31        0.03     -203.36    165.14 o 
  14   2  31     2113.56     3171.97    329.49 o 
 -17   3  31      411.96      249.59    166.77 o 
 -15   3  31        0.19       53.56    150.84 o 
 -13   3  31      591.50      644.30    180.84 o 
 -11   3  31      401.32      337.21    162.95 o 
  -9   3  31      426.25      145.60    158.56 o 
  -7   3  31        2.98     -113.43    139.45 o 
  -5   3  31      224.77      264.57    171.01 o 
  -3   3  31     3628.95     4584.43    389.91 o 
  -1   3  31        0.98      -10.49    141.57 o 
   1   3  31      624.64      966.09    227.19 o 
   3   3  31       11.50       62.97    159.56 o 
   5   3  31      336.73      373.56    321.50 o 
   7   3  31      215.13      649.29    232.48 o 
   9   3  31      897.96     1105.57    274.57 o 
  11   3  31     2931.60     3300.82    407.05 o 
  13   3  31       25.30      236.66    352.46 o 
 -16   4  31      625.67      209.22    188.64 o 
 -14   4  31       48.88      117.61    203.10 o 
 -12   4  31      163.95        6.10    145.24 o 
 -10   4  31       41.15      150.85    494.57 o 
  -8   4  31     1312.06     1551.85    266.62 o 
  -6   4  31      757.11      832.50    248.34 o 
  -4   4  31     4292.78     3843.30    367.41 o 
  -2   4  31      555.10      651.37    201.21 o 
   0   4  31       93.19       -4.69    159.09 o 
   2   4  31      698.82      292.79    421.75 o 
   4   4  31      349.70      274.56    177.67 o 
   6   4  31      299.26      729.36    358.79 o 
   8   4  31       16.25      -32.04    264.52 o 
  10   4  31      433.74      113.21    221.83 o 
  12   4  31       80.71      637.67    257.52 o 
 -15   5  31      123.35      126.61    157.77 o 
 -13   5  31      224.01      287.71    172.43 o 
 -11   5  31      291.35      618.47    224.87 o 
  -9   5  31      106.62       84.11    165.00 o 
  -7   5  31      121.73      -56.85    162.57 o 
  -5   5  31     1150.32     1247.04    268.07 o 
  -3   5  31      121.59      524.73    271.91 o 
  -1   5  31     2508.07     2135.17    312.00 o 
   1   5  31     1446.18     1682.23    285.31 o 
   3   5  31       55.87      144.32    181.09 o 
   5   5  31       65.61      165.82    190.90 o 
   7   5  31       30.08      -57.60    194.52 o 
   9   5  31      246.75      379.17    425.98 o 
  11   5  31       18.05       51.47    231.89 o 
 -14   6  31       13.85     -104.51    148.28 o 
 -12   6  31       85.89       97.62    154.27 o 
 -10   6  31       41.28      -24.32    168.13 o 
  -8   6  31      374.80      590.85    385.52 o 
  -6   6  31       20.08      -28.78    253.97 o 
  -4   6  31        1.98       60.52    170.06 o 
  -2   6  31     1745.82     1881.56    435.82 o 
   0   6  31     5382.29     5377.20   1061.95 o 
   2   6  31       45.69       -2.71    198.04 o 
   4   6  31     1661.83     1181.32    276.01 o 
   6   6  31      650.41      665.95    248.13 o 
   8   6  31       50.74      109.70    260.30 o 
 -11   7  31      170.71       89.05    200.79 o 
  -9   7  31      159.90      363.69    190.38 o 
  -7   7  31     1216.66     1080.86    263.06 o 
  -5   7  31      863.54      786.42    242.00 o 
  -3   7  31      243.46      -52.92    170.88 o 
  -1   7  31        0.48       27.58    190.52 o 
   1   7  31      149.73      155.00    216.33 o 
   3   7  31      806.95      433.32    347.89 o 
   5   7  31      123.98      450.05    232.53 o 
  -6   8  31      189.62      282.00    203.93 o 
  -4   8  31      819.22      599.18    301.10 o 
  -2   8  31       22.23      -87.04    187.91 o 
   0   8  31      436.08      870.29    254.98 o 
 -18   0  32      154.79      205.09    198.10 o 
 -16   0  32     1480.21      841.17    230.46 o 
 -14   0  32     7267.05     6984.70    851.95 o 
 -12   0  32     1761.82     2114.38    227.63 o 
 -10   0  32     5095.59     5156.11    614.52 o 
  -8   0  32        3.90       96.06    149.93 o 
  -6   0  32      483.12       97.83    143.68 o 
  -4   0  32      337.14      500.55    174.00 o 
  -2   0  32        4.75      -10.07    131.00 o 
   0   0  32      855.81      483.70    326.78 o 
   2   0  32      860.79      659.36    192.84 o 
   4   0  32       81.04       45.73    244.82 o 
   6   0  32     3078.77     2675.45    505.82 o 
   8   0  32      116.02      427.03    303.21 o 
  10   0  32     2012.80      905.42    377.08 o 
  12   0  32      986.30      985.62    288.03 o 
  14   0  32      141.14       35.19    237.83 o 
 -19   1  32       75.22      -27.10    134.45 o 
 -17   1  32       30.79       46.48    127.95 o 
 -15   1  32      485.83      308.02    158.03 o 
 -13   1  32      504.34      382.14    154.76 o 
 -11   1  32     1927.10     1657.06    266.12 o 
  -9   1  32     1293.98     1374.45    245.50 o 
  -7   1  32        0.85     -120.48    133.62 o 
  -5   1  32     2169.98     2346.72    284.65 o 
  -3   1  32       92.66      174.74    158.89 o 
  -1   1  32      690.10      773.15    200.66 o 
   1   1  32      359.64      359.26    166.99 o 
   3   1  32     2663.73     2560.41    357.38 o 
   5   1  32       77.31      -46.22    198.74 o 
   7   1  32      880.38      779.59    192.63 o 
   9   1  32       59.26      -82.15    146.24 o 
  11   1  32      167.02      184.22    175.61 o 
  13   1  32       48.94      -16.82    153.02 o 
 -18   2  32       42.35      -59.27    153.06 o 
 -16   2  32      432.09      410.14    188.04 o 
 -14   2  32      611.73      669.30    197.55 o 
 -12   2  32        1.13      157.11    139.86 o 
 -10   2  32      722.05      511.14    398.19 o 
  -8   2  32      170.23       60.39    158.73 o 
  -6   2  32      907.96     1182.90    231.32 o 
  -4   2  32      114.26      451.89    390.10 o 
  -2   2  32      171.87      -13.59    151.53 o 
   0   2  32       44.82     -125.66    144.82 o 
   2   2  32      176.35      375.34    299.34 o 
   4   2  32      957.45     1664.19    272.64 o 
   6   2  32       14.07     -142.87    288.44 o 
   8   2  32      818.97      646.36    277.53 o 
  10   2  32      205.92       40.43    206.07 o 
  12   2  32      963.52      849.84    224.43 o 
 -17   3  32       29.90      -81.76    182.93 o 
 -15   3  32      222.03      111.58    159.67 o 
 -13   3  32       54.13      251.28    154.18 o 
 -11   3  32       27.53     -124.41    166.33 o 
  -9   3  32      262.88       95.70    200.85 o 
  -7   3  32      174.37      156.26    155.64 o 
  -5   3  32      479.21      251.04    181.66 o 
  -3   3  32     3269.26     3997.78    373.61 o 
  -1   3  32      326.26      449.94    247.28 o 
   1   3  32      856.06     1029.84    265.22 o 
   3   3  32       24.14      -54.28    174.95 o 
   5   3  32      282.83      319.64    227.23 o 
   7   3  32      492.05      505.95    214.25 o 
   9   3  32      292.07      -74.12    189.71 o 
  11   3  32       95.85     -280.43    186.95 o 
 -16   4  32       98.65      240.52    165.03 o 
 -14   4  32      512.93      590.94    190.95 o 
 -12   4  32      193.95      288.20    158.16 o 
 -10   4  32      324.40      246.86    192.68 o 
  -8   4  32      113.92      406.65    180.64 o 
  -6   4  32      983.90      982.34    233.29 o 
  -4   4  32     3069.75     3273.20    355.64 o 
  -2   4  32     3487.09     3366.70    443.56 o 
   0   4  32        0.64      144.08    225.83 o 
   2   4  32        1.36     -169.29    161.08 o 
   4   4  32      760.32      484.61    205.86 o 
   6   4  32      132.48      109.40    406.98 o 
   8   4  32       47.49     -251.41    167.61 o 
  10   4  32       31.87       46.90    280.00 o 
 -15   5  32        1.52      -61.58    149.53 o 
 -13   5  32      448.75      437.93    182.41 o 
 -11   5  32     1151.83      889.45    249.97 o 
  -9   5  32      428.91      708.29    216.86 o 
  -7   5  32      789.46     1087.10    257.98 o 
  -5   5  32        0.47      -51.43    166.34 o 
  -3   5  32      396.70      338.74    196.19 o 
  -1   5  32     1074.92     1042.96    247.68 o 
   1   5  32      913.96     1111.68    255.53 o 
   3   5  32        0.50     -164.26    163.72 o 
   5   5  32       13.26     -144.09    179.47 o 
   7   5  32        9.51       85.27    208.04 o 
   9   5  32       30.17      258.44    216.65 o 
 -12   6  32      994.63      985.30    263.97 o 
 -10   6  32        0.69      -12.27    190.17 o 
  -8   6  32        0.00      -87.93    168.58 o 
  -6   6  32       29.15      125.66    411.91 o 
  -4   6  32       30.37      -17.21    165.15 o 
  -2   6  32      181.11      112.85    187.91 o 
   0   6  32      254.62      393.95    297.23 o 
   2   6  32       35.62      230.44    204.25 o 
   4   6  32      168.79      266.80    216.73 o 
   6   6  32        3.78        8.76    194.18 o 
  -9   7  32     1023.82      777.30    256.06 o 
  -7   7  32       47.96      109.05    202.24 o 
  -5   7  32      996.60      887.74    250.10 o 
  -3   7  32      113.95      197.21    197.24 o 
  -1   7  32      373.28      227.01    196.64 o 
   1   7  32      412.86      247.78    266.28 o 
   3   7  32      398.15      608.42    242.75 o 
 -17   1  33      603.01      434.57    153.33 o 
 -15   1  33        2.03       45.27    227.23 o 
 -13   1  33      218.34      316.35    157.26 o 
 -11   1  33        5.87        5.75    166.58 o 
  -9   1  33     1418.03     1220.71    242.73 o 
  -7   1  33      405.07      352.65    211.40 o 
  -5   1  33      490.90      561.97    190.64 o 
  -3   1  33     1946.20     1668.69    259.09 o 
  -1   1  33      235.79      526.55    183.70 o 
   1   1  33     1565.92     1448.23    240.10 o 
   3   1  33      285.89      320.46    181.46 o 
   5   1  33       70.10      348.01    157.49 o 
   7   1  33       23.35      -43.54    155.26 o 
   9   1  33     1300.83      929.71    332.55 o 
  11   1  33     2957.72     3545.78    364.62 o 
 -16   2  33      592.72      622.22    183.73 o 
 -14   2  33      884.04      846.07    190.45 o 
 -12   2  33     1546.63     1681.21    228.17 o 
 -10   2  33        0.04      -57.37    147.60 o 
  -8   2  33      116.34      194.79    166.93 o 
  -6   2  33     4647.59     4703.90    394.08 o 
  -4   2  33      507.36      353.08    222.66 o 
  -2   2  33       34.12      161.25    168.98 o 
   0   2  33      513.29      789.83    206.39 o 
   2   2  33     1282.19      998.05    397.13 o 
   4   2  33        8.05      267.51    183.76 o 
   6   2  33     1805.78     1862.16    357.74 o 
   8   2  33      444.46      323.17    219.51 o 
  10   2  33     4480.54     5979.44    423.04 o 
  12   2  33     1077.54     1469.11    263.57 o 
 -15   3  33      107.28      197.60    200.50 o 
 -13   3  33      482.37      224.72    162.50 o 
 -11   3  33      602.92      408.25    205.04 o 
  -9   3  33       34.66      -64.85    164.01 o 
  -7   3  33      274.42      323.25    247.64 o 
  -5   3  33      453.84      731.56    215.66 o 
  -3   3  33      950.38     1563.48    271.54 o 
  -1   3  33       12.32       12.83    186.08 o 
   1   3  33     1162.82      784.92    228.19 o 
   3   3  33      240.40      363.21    231.81 o 
   5   3  33       19.42      -12.45    167.05 o 
   7   3  33      716.48      623.91    390.10 o 
   9   3  33      548.31      551.62    243.58 o 
  11   3  33       78.52     -267.61    204.50 o 
 -14   4  33       22.80      -17.11    149.85 o 
 -12   4  33      821.64      548.66    223.03 o 
 -10   4  33      643.54      473.05    205.15 o 
  -8   4  33     3242.85     3467.53    365.10 o 
  -6   4  33     1642.02     1803.70    291.72 o 
  -4   4  33      827.54      717.20    226.18 o 
  -2   4  33      310.73      164.18    172.99 o 
   0   4  33     2477.08     2499.86    438.64 o 
   2   4  33        6.86     -121.14    158.39 o 
   4   4  33      173.71      388.55    215.35 o 
   6   4  33      142.01      232.63    211.23 o 
   8   4  33        0.44     -100.05    196.90 o 
  10   4  33     3934.59     5175.21    501.03 o 
 -13   5  33       12.52      372.40    180.35 o 
 -11   5  33       18.04      407.92    217.13 o 
  -9   5  33       29.65      311.57    200.66 o 
  -7   5  33      536.97      925.30    241.63 o 
  -5   5  33     1083.94     1593.92    307.79 o 
  -3   5  33     2014.39     2190.14    331.76 o 
  -1   5  33     3439.33     3663.00    395.05 o 
   1   5  33       66.45       77.71    183.38 o 
   3   5  33        2.15     -178.09    202.96 o 
   5   5  33       48.21       55.92    319.75 o 
   7   5  33      461.18      557.38    242.64 o 
 -10   6  33      125.22      325.21    218.59 o 
  -8   6  33      263.65      385.17    274.72 o 
  -6   6  33     2428.84     2301.37    337.69 o 
  -4   6  33     1362.11      836.43    260.03 o 
  -2   6  33      269.88       48.75    209.65 o 
   0   6  33      709.72      959.49    258.91 o 
   2   6  33      296.97      222.57    315.17 o 
   4   6  33      426.92     1001.98    298.99 o 
   6   6  33      223.71      331.63    239.55 o 
  -5   7  33     1047.42     1318.22    523.06 o 
  -3   7  33      265.31      452.11    355.27 o 
  -1   7  33      423.62      313.84    217.02 o 
   1   7  33      400.93      531.88    422.46 o 
 -16   0  34       27.70      -71.96    279.65 o 
 -14   0  34      153.90      182.01    184.80 o 
 -12   0  34     3102.06     3246.15    594.11 o 
 -10   0  34     5864.47     7112.05    479.23 o 
  -8   0  34     1444.77     1781.29    431.25 o 
  -6   0  34     1980.19     1868.52    438.99 o 
  -4   0  34      283.83      119.60    258.89 o 
  -2   0  34     2022.65     2287.11    474.17 o 
   0   0  34      106.97      294.77    276.48 o 
   2   0  34      922.43     1481.59    417.18 o 
   4   0  34     1124.26     1309.23    394.67 o 
   6   0  34      718.14      562.11    339.09 o 
   8   0  34      426.14       40.10    309.54 o 
  10   0  34      702.95     1027.13    457.99 o 
 -17   1  34        3.16      131.95    164.08 o 
 -15   1  34       36.74      -51.37    141.60 o 
 -13   1  34      221.50      260.86    166.18 o 
 -11   1  34       33.49      135.70    174.98 o 
  -9   1  34        6.16      108.42    168.74 o 
  -7   1  34      394.38      119.99    167.23 o 
  -5   1  34      566.76      455.76    189.31 o 
  -3   1  34      178.78      118.59    168.58 o 
  -1   1  34      848.94      911.51    531.15 o 
   1   1  34      401.77      427.77    186.98 o 
   3   1  34        6.81     -232.69    155.12 o 
   5   1  34      579.25      738.60    280.71 o 
   7   1  34      277.35      107.94    163.51 o 
   9   1  34        3.24     -268.65    313.77 o 
  11   1  34     3878.78     4244.18    476.43 o 
 -16   2  34      331.78      354.95    178.39 o 
 -14   2  34      134.89       39.77    149.85 o 
 -12   2  34      348.71      297.80    246.93 o 
 -10   2  34       42.47      161.61    283.87 o 
  -8   2  34       10.68     -184.09    144.60 o 
  -6   2  34     1788.93     2478.02    644.42 o 
  -4   2  34       14.26      145.55    263.11 o 
  -2   2  34      806.49      957.32    352.11 o 
   0   2  34     2756.99     3642.04    361.32 o 
   2   2  34      920.52      781.34    222.32 o 
   4   2  34      188.55      -63.73    162.89 o 
   6   2  34        0.00      -91.50    172.31 o 
   8   2  34     1856.70     2635.51    360.38 o 
  10   2  34       63.35       93.22    174.33 o 
 -15   3  34        0.03       93.03    161.31 o 
 -13   3  34      293.01      252.67    166.91 o 
 -11   3  34       90.85      155.83    290.90 o 
  -9   3  34     1309.21     1372.18    268.94 o 
  -7   3  34     1322.33     1524.31    270.63 o 
  -5   3  34     3429.71     3831.69    379.34 o 
  -3   3  34      435.96      463.65    197.72 o 
  -1   3  34      154.74      324.35    184.09 o 
   1   3  34        2.08       45.74    161.44 o 
   3   3  34       14.60       97.62    172.93 o 
   5   3  34     2011.69     2573.14    696.48 o 
   7   3  34       73.07       -4.78    180.89 o 
   9   3  34      156.41      532.02    234.62 o 
 -14   4  34        0.01      379.13    179.97 o 
 -12   4  34      336.59      349.45    217.55 o 
 -10   4  34      612.97      598.21    224.03 o 
  -8   4  34     5548.10     6064.19    617.68 o 
  -6   4  34     2093.38     2230.52    571.25 o 
  -4   4  34     1031.47     1441.14    275.50 o 
  -2   4  34      447.30      538.44    219.89 o 
   0   4  34       41.11       16.34    176.96 o 
   2   4  34      330.88      470.30    210.10 o 
   4   4  34        6.60       14.58    182.14 o 
   6   4  34      209.46      313.26    215.81 o 
   8   4  34       65.52      104.89    222.56 o 
 -11   5  34     3432.03     4507.17    444.25 o 
  -9   5  34      582.20      456.40    208.39 o 
  -7   5  34     6278.43     7619.46   1706.37 o 
  -5   5  34       58.43       82.83    175.43 o 
  -3   5  34     1888.38     1941.16    319.03 o 
  -1   5  34      515.38      901.41    244.36 o 
   1   5  34      376.37      656.26    229.82 o 
   3   5  34      126.81      103.27    201.29 o 
   5   5  34      117.64      252.85    221.48 o 
  -8   6  34       52.55        3.17    268.04 o 
  -6   6  34       12.08     -102.76    183.03 o 
  -4   6  34     2380.23     2605.56    662.71 o 
  -2   6  34      128.57      112.49    360.55 o 
   0   6  34      440.91      754.40    248.31 o 
   2   6  34     1453.05     1561.59    306.10 o 
 -15   1  35      517.33      505.72    217.09 o 
 -13   1  35     1140.16      823.65    238.65 o 
 -11   1  35     1613.74     1434.37    273.00 o 
  -9   1  35        1.38      -10.18    165.57 o 
  -7   1  35      647.33      913.26    234.44 o 
  -5   1  35       28.29       94.14    168.04 o 
  -3   1  35      538.28      715.79    207.27 o 
  -1   1  35      328.46      539.82    197.91 o 
   1   1  35       65.15       27.14    159.40 o 
   3   1  35      132.13     -165.40    188.54 o 
   5   1  35        0.00     -197.75    192.36 o 
   7   1  35      221.29      211.85    314.12 o 
   9   1  35     1639.60     1141.95    497.38 o 
 -14   2  35        8.14      -55.35    140.55 o 
 -12   2  35       75.34      256.12    204.94 o 
 -10   2  35       25.13      -32.43    169.13 o 
  -8   2  35      635.62      630.40    214.40 o 
  -6   2  35        3.34       -7.74    155.67 o 
  -4   2  35       23.04       -6.20    266.98 o 
  -2   2  35       20.82      -99.01    286.68 o 
   0   2  35      369.22      245.53    268.04 o 
   2   2  35       91.56      129.50    181.56 o 
   4   2  35       49.64     -244.17    162.78 o 
   6   2  35      490.33      223.90    223.36 o 
   8   2  35        2.01        0.46    164.57 o 
 -13   3  35      109.74       90.36    192.44 o 
 -11   3  35      101.07        9.05    195.22 o 
  -9   3  35      632.21      748.54    239.16 o 
  -7   3  35     2106.83     3075.96    368.99 o 
  -5   3  35      616.25      553.66    212.95 o 
  -3   3  35     1319.00     1229.69    250.34 o 
  -1   3  35     1079.42     1271.51    257.61 o 
   1   3  35     1058.36     1819.63    586.02 o 
   3   3  35      167.75      110.46    193.04 o 
   5   3  35       71.35      430.29    215.62 o 
   7   3  35       11.79       91.57    211.76 o 
 -12   4  35       65.28      -97.90    185.25 o 
 -10   4  35      280.05      167.33    184.88 o 
  -8   4  35      190.61      729.47    289.85 o 
  -6   4  35     3442.67     3084.47    365.81 o 
  -4   4  35      452.20      344.90    198.26 o 
  -2   4  35      349.55      404.42    204.98 o 
   0   4  35      350.37       68.14    181.07 o 
   2   4  35       15.35     -246.64    322.21 o 
   4   4  35       47.27      -14.45    189.71 o 
   6   4  35      776.93      627.86    252.18 o 
  -9   5  35      442.16      -11.61    181.01 o 
  -7   5  35      603.88      739.04    646.53 o 
  -5   5  35     1158.55      890.02    256.08 o 
  -3   5  35      618.06      426.52    221.03 o 
  -1   5  35      159.40      526.46    219.74 o 
   1   5  35      127.88     -203.87    299.34 o 
   3   5  35      112.53       63.95    195.53 o 
  -4   6  35     1378.97     1456.14    300.42 o 
  -2   6  35        0.20      -12.45    193.71 o 
 -14   0  36      203.97      208.94    297.59 o 
 -12   0  36      910.21     1784.10    453.76 o 
 -10   0  36     2935.32     2568.52    508.64 o 
  -8   0  36      737.66      307.43    294.77 o 
  -6   0  36      499.49      972.96    367.94 o 
  -4   0  36      204.69      558.59    341.91 o 
  -2   0  36     1356.79     1874.86    461.50 o 
   0   0  36      451.14      188.54    287.74 o 
   2   0  36       40.71       45.02    280.70 o 
   4   0  36      274.31      538.19    352.46 o 
   6   0  36      424.67      658.49    395.37 o 
   8   0  36        9.88     -120.30    301.10 o 
 -13   1  36      115.95      159.18    202.81 o 
 -11   1  36      883.78     1395.26    267.40 o 
  -9   1  36      469.09      653.65    221.23 o 
  -7   1  36      142.99      118.74    174.18 o 
  -5   1  36       49.49      -63.98    159.48 o 
  -3   1  36       17.36      257.48    301.81 o 
  -1   1  36       86.99     -224.42    225.12 o 
   1   1  36      993.22      764.01    359.49 o 
   3   1  36      582.43      461.43    245.98 o 
   5   1  36      216.36      104.51    353.87 o 
   7   1  36       92.49      -85.90    200.62 o 
 -12   2  36       59.35     -179.52    251.51 o 
 -10   2  36      863.43     1251.50    268.23 o 
  -8   2  36     1324.55     1056.60    251.68 o 
  -6   2  36       85.35      213.19    189.90 o 
  -4   2  36      815.71      894.10    230.17 o 
  -2   2  36      269.20      261.96    188.19 o 
   0   2  36       23.41      149.10    336.98 o 
   2   2  36      172.38      297.53    200.20 o 
   4   2  36      255.16      194.25    222.66 o 
   6   2  36        5.70       12.98    184.49 o 
 -11   3  36      686.16      622.33    238.79 o 
  -9   3  36      379.78      362.68    233.21 o 
  -7   3  36      181.46       19.70    170.11 o 
  -5   3  36      503.66      441.39    209.20 o 
  -3   3  36        5.29       42.12    182.94 o 
  -1   3  36       54.43       27.09    176.54 o 
   1   3  36       43.57       70.52    179.47 o 
   3   3  36      316.84      434.87    555.07 o 
   5   3  36        0.69       54.26    196.33 o 
 -10   4  36     2636.56     3488.25    398.65 o 
  -8   4  36      285.68      965.76    257.51 o 
  -6   4  36       10.64       61.77    186.40 o 
  -4   4  36      472.37      896.87    245.69 o 
  -2   4  36      328.73      576.54    377.79 o 
   0   4  36      883.43      597.51    226.25 o 
   2   4  36      173.60      448.76    221.03 o 
   4   4  36      174.40      229.40    217.03 o 
  -7   5  36     2344.40     1811.71    322.42 o 
  -5   5  36       84.14      103.79    190.92 o 
  -3   5  36      291.08      500.58    224.82 o 
  -1   5  36        0.11      -23.15    178.68 o 
   1   5  36      686.92      754.55    245.79 o 
 -11   1  37     3007.37     2131.64    488.24 o 
  -9   1  37     1859.56      857.58    389.74 o 
  -7   1  37       41.40     -152.66    281.40 o 
  -5   1  37        1.02     -186.43    268.74 o 
  -3   1  37        8.13     -261.71    237.79 o 
  -1   1  37       63.14      223.72    292.66 o 
   1   1  37     2612.87     2515.24    386.04 o 
   3   1  37      353.12      582.41    246.08 o 
   5   1  37      176.88      326.15    239.70 o 
 -10   2  37       24.61     -190.21    166.39 o 
  -8   2  37      290.67       59.79    303.92 o 
  -6   2  37      353.71      107.23    200.50 o 
  -4   2  37      300.91      415.14    202.79 o 
  -2   2  37      286.56      636.99    211.15 o 
   0   2  37      260.43       -5.17    156.88 o 
   2   2  37       50.73       65.29    190.08 o 
   4   2  37      475.69      756.31    251.00 o 
  -9   3  37     4393.53     4157.52    465.72 o 
  -7   3  37      633.70      651.04    245.88 o 
  -5   3  37      116.58      235.10    202.11 o 
  -3   3  37      319.19      172.55    195.72 o 
  -1   3  37      259.76      522.12    268.74 o 
   1   3  37        0.04       -4.59    193.19 o 
   3   3  37      677.01      954.67    355.98 o 
  -6   4  37     1354.00     1541.17    303.20 o 
  -4   4  37       62.00      293.77    355.27 o 
  -2   4  37       12.79      139.37    190.48 o 
   0   4  37      251.13      215.79    199.69 o 
 -10   0  38     2245.54     3185.50    579.69 o 
  -8   0  38       37.16      572.66    360.20 o 
  -6   0  38      952.65      528.34    355.27 o 
  -4   0  38      214.55      386.93    329.24 o 
  -2   0  38     1009.30      748.54    361.60 o 
   0   0  38      947.52      230.05    313.06 o 
   2   0  38     1428.30     1217.07    422.81 o 
   4   0  38      170.36      296.18    353.16 o 
  -9   1  38        2.81      -53.47    297.59 o 
  -7   1  38      471.78      525.52    355.98 o 
  -5   1  38        5.52      -38.69    284.92 o 
  -3   1  38       56.54      103.90    212.15 o 
  -1   1  38      626.90      864.06    282.38 o 
   1   1  38        6.18      -29.71    206.92 o 
   3   1  38        9.22       72.91    225.35 o 
  -8   2  38      283.26      413.08    214.53 o 
  -6   2  38      394.91      543.74    218.83 o 
  -4   2  38      169.14      -43.62    180.20 o 
  -2   2  38      986.99     1269.83    634.21 o 
   0   2  38      492.58      898.38    389.74 o 
   2   2  38      152.67      233.57    334.17 o 
  -5   3  38      380.97      450.88    389.74 o 
  -3   3  38      268.40      211.52    194.89 o 
  -1   3  38      437.94      394.26    224.77 o 
  -5   1  39      117.01     -114.71    209.07 o 
  -3   1  39       76.91      250.66    235.50 o 
  -1   1  39      115.49      160.30    232.94 o 
                                                 
